# Supplementary material for: Evidence for an expanded hypertension care cascade in low- and middle-income countries: a scoping review
Source: BMC Health Serv Res. 2022 Jun 27;22:827. doi: 10.1186/s12913-022-08190-0 (PMC9235242; doi:10.1186/s12913-022-08190-0)
Supplement: Supplementary file 5 — Additional file 5: Full-text review dataset description of data [file 12913_2022_8190_MOESM5_ESM.xlsx]

## Sheet: review_117761_included_csv_2020
Included	Reviewed	Covidence ID	Title	Authors	Abstract	Published Year	Published Month	Journal	Volume	Issue	Pages	DOI	Study	Notes	Tags
	Yes	2	Monitoring universal health coverage within the Sustainable Development Goals: development and baseline data for an index of essential health services	Hogan, Daniel R; Stevens, Gretchen A; Hosseinpoor, Ahmad Reza; Boerma, Ties		2018	02//	The Lancet Global Health	6	2	e152-e168	10.1016/S2214-109X(17)30472-2	Hogan 2018
	Yes	15	Quality indicators for clinical care of patients with hypertension: Scoping review protocol	Djasri, H; Laras, S; Utarini, A	Introduction Cardiovascular diseases impose significant financial impact on countries implementing universal health coverage (UHC). Hypertension is a primary disease that will lead to more severe conditions without adequate clinical care. The quality of its clinical care must be well assessed in order to measure the effective coverage of people with hypertension in UHC. This study aims to identif…	2019	//	BMJ Open	9	7		10.1136/bmjopen-2018-026167	Djasri 2019		Effective coverage mentioned; Review for Thesis
	Yes	17	Prevalence and Determinants of Hypertension Awareness, Treatment, and Control in Botswana: A Nationally Representative Population-Based Survey	Tapela, N M; Clifton, L; Tshisimogo, G; Gaborone, M; Madidimalo, T; Letsatsi, V; Masupe, T; Mosepele, M; Makhema, J; Lockman, S; Hunter, D J	Introduction. Hypertension is a leading risk factor for cardiovascular mortality and an emerging public health concern in sub-Saharan Africa. Few studies have examined performance on the management of hypertension in this region, where the context may be distinct from other developing regions. Objectives. We aimed to determine the prevalence and correlates of hypertension, awareness, treatment, a…	2020	//	International Journal of Hypertension	2020			10.1155/2020/8082341	Tapela 2020
Yes	Yes	23	Effective coverage for hypertension treatment among middle-aged adults and the older population in China, 2011 to 2013: A nationwide longitudinal study	Zhao, Y; Mahal, A S; Tang, S; Haregu, T N; Oldenburg, B	Background The rapid rise of non-communicable diseases and the phenomenon of an ageing population pose significant challenges for China's health system. This study applied the concept of effective coverage (recommended by WHO) and examined effective treatment coverage for hypertension. We also identified disparities in treatment coverage and effective treatment coverage across different Chinese p…	2020	//	Journal of Global Health	10	1		10.7189/jogh.10.010805	Zhao 2020
Yes	Yes	25	Assessment of population coverage of hypertension screening in Thailand based on the effective coverage framework	Charoendee, K; Sriratanaban, J; Aekplakorn, W; Hanvoravongchai, P	Background: Hypertension (HT) is a major risk factor, and accessible and effective HT screening services are necessary. The effective coverage framework is an assessment tool that can be used to assess health service performance by considering target population who need and receive quality service. The aim of this study is to measure effective coverage of hypertension screening services at the pr…	2018	//	BMC Health Services Research	18	1		10.1186/s12913-018-2996-y	Charoendee 2018
	Yes	27	Occupational health services improve effective coverage for hypertension and diabetes mellitus at Japanese companies	Hashiguchi, K; Nagata, T; Mori, K; Nagata, M; Fujino, Y; Ito, M	The World Health Organization (WHO) aims to enable all people to receive health services, and has proposed effective coverage (EC) as an index for this aim. EC refers to "the fraction of potential health gain that is actually delivered to the population through the health system, given its capacity," and is used to indicate the percentage of the population whose diseases are well controlled among…	2019	//	Journal of UOEH	41	3	271-282	10.7888/juoeh.41.271	Hashiguchi 2019		Effective coverage mentioned
	Yes	29	The state of hypertension care in 44 low-income and middle-income countries: a cross-sectional study of nationally representative individual-level data from 1¬∑1 million adults	Geldsetzer, P; Manne-Goehler, J; Marcus, M.-E.; Ebert, C; Zhumadilov, Z; Wesseh, C S; Tsabedze, L; Supiyev, A; Sturua, L; Bahendeka, S K; Sibai, A M; Quesnel-Crooks, S; Norov, B; Mwangi, K J; Mwalim, O; Wong-McClure, R; Mayige, M T; Martins, J S; Lunet, N; Labadarios, D; Karki, K B; Kagaruki, G B; Jorgensen, J M A; Hwalla, N C; Houinato, D; Houehanou, C; Msaidi√©, M; Guwatudde, D; Gurung, M S; Ga…	Background: Evidence from nationally representative studies in low-income and middle-income countries (LMICs) on where in the hypertension care continuum patients are lost to care is sparse. This information, however, is essential for effective targeting of interventions by health services and monitoring progress in improving hypertension care. We aimed to determine the cascade of hypertension ca…	2019	//	The Lancet	394	10199	652-662	10.1016/S0140-6736(19)30955-9	Geldsetzer 2019
	Yes	93	Strengthening preventive care programs: a permanent challenge for healthcare systems; lessons from PREVENIMSS Mexico	Gutierrez, Gonzalo; Perez-Cuevas, Ricardo; Levy, Santiago; Reyes, Hortensia; Acosta, Benjamin; Canton, Sonia Fernandez; Munoz, Onofre	Background: In 2001, the Instituto Mexicano del Seguro Social (IMSS)carried out a major reorganization to provide comprehensive preventivecare to reinforce primary care services through the PREVENIMSS program.This program divides the population into programmatic age groups thatreceive specific preventive services: children (0-9 years), adolescents(10-19 years), men (20-59 years), women (20-59 yea…	2010	07//	BMC PUBLIC HEALTH	10			10.1186/1471-2458-10-417	Gutierrez 2010		Effective coverage mentioned
	Yes	112	Effective coverage of treatment of hypertension in Mexican adults by states	R√≠os-Blancas, M J; Cahuana-Hurtado, L; Lamadrid-Figueroa, H; Lozano, R	Objective. To estimate the effective coverage (EC) of treatment of hypertension (HT) in Mexican adults in 2012 and compared with those reported in 2006. Materials and methods. The National Health and Nutrition Survey 2012 was analyzed. The EC has three dimensions: health need as prevalence of HT, utilization of health services when the need is real and quality as recovering health after the treat…	2017	//	Salud Publica de Mexico	59	2	154-164	10.21149/8195	R√≠os-Blancas 2017
	Yes	113	Quantifying unmet need for hypertension care in South Africa through a care cascade: Evidence from the SANHANES, 2011-2012	Berry, K M; Parker, W.-A.; McHiza, Z J; Sewpaul, R; Labadarios, D; Rosen, S; Stokes, A	Introduction Hypertension has become a major cause of morbidity and premature mortality in South Africa, but population-wide estimates of prevalence and access to care are scarce. Using data from the South African National Health and Nutrition Examination Survey (2011-2012), this analysis evaluates the national prevalence of hypertension and uses a care cascade to examine unmet need for care. Met…	2017	//	BMJ Global Health	2	3		10.1136/bmjgh-2017-000348	Berry 2017
Yes	Yes	122	Identifying gaps in the continuum of care for hypertension and diabetes in two Indian communities	Gabert, R; Ng, M; Sogarwal, R; Bryant, M; Deepu, R V; McNellan, C R; Mehra, S; Phillips, B; Reitsma, M; Thomson, B; Wilson, S; Wollum, A; Gakidou, E; Duber, H C	Background: Non-communicable diseases (NCDs) represent the largest, and fastest growing, burden of disease in India. This study aimed to quantify levels of diagnosis, treatment, and control among hypertensive and diabetic patients, and to describe demand- and supply-side barriers to hypertension and diabetes diagnosis and care in two Indian districts, Shimla and Udaipur. Methods: We conducted hou…	2017	//	BMC Health Services Research	17	1		10.1186/s12913-017-2796-9	Gabert 2017
	Yes	127	Prevalence of obesity, hypertension, and diabetes, and cascade of care in sub-Saharan Africa: a cross-sectional, population-based study in rural and urban Malawi	Price, A J; Crampin, A C; Amberbir, A; Kayuni-Chihana, N; Musicha, C; Tafatatha, T; Branson, K; Lawlor, D A; Mwaiyeghele, E; Nkhwazi, L; Smeeth, L; Pearce, N; Munthali, E; Mwagomba, B M; Mwansambo, C; Glynn, J R; Jaffar, S; Nyirenda, M	Background: Sub-Saharan Africa is in rapid demographic transition, and non-communicable diseases are increasingly important causes of morbidity and mortality. We investigated the burden of diabetes, overweight and obesity, hypertension, and multimorbidity, their treatment, and their associations with lifestyle and other factors in Malawi, a very poor country with a predominantly rural‚Äîbut rapid…	2018	//	The Lancet Diabetes and Endocrinology	6	3	208-222	10.1016/S2213-8587(17)30432-1	Price 2018
Yes	Yes	131	Challenges and dilemmas on universal coverage for non-communicable diseases in middle-income countries: Evidence and lessons from Mexico	Arredondo, A; Azar, A; Recaman, A L	Background: Despite more than 20years of reform projects in health systems, the universal coverage strategy has not reached the expected results in most middle-income countries (MICs). Using evidence from the Mexican case on diabetes and hypertension as tracers of non-communicable diseases, the effective coverage rate barely surpasses half of the expected goals necessary to meet the challenges th…	2018	//	Globalization and Health	14	1		10.1186/s12992-018-0404-3	Arredondo 2018		Effective coverage mentioned
	Yes	132	Access to antenatal blood pressure measurement in Malawi: Findings from a national census of health facilities	Stones, W; Peno, W W	Aim To identify service side factors associated with access to antenatal blood pressure measurement at health facilities in Malawi. Methods Secondary data analysis of 1499 observations of antenatal consultations undertaken in the Service Provision Assessment survey 2013-14, a census of all formal health facilities in the country. Results Differentials in access to antenatal blood pressure measure…	2018	//	Malawi Medical Journal	30	3	141-145	10.4314/mmj.v30i3.2	Stones 2018		Effective coverage mentioned
	Yes	140	Effective coverage of essential antenatal care interventions: A cross-sectional study of public primary healthcare clinics in the West Bank	Venkateswaran, M; Bogale, B; Khader, K A; Awwad, T; Friberg, I K; Ghanem, B; Hijaz, T; M√∏rkrid, K; Fr√∏en, J F	Background The proportion of women attending four or more antenatal care (ANC) visits is widely used for monitoring, but provides limited information on quality of care. Effective coverage metrics, assessing if ANC interventions are completely delivered, can identify critical gaps in healthcare service delivery. We aimed to measure coverage of at least one screening and effective coverage of ANC …	2019	//	PLoS ONE	14	2		10.1371/journal.pone.0212635	Venkateswaran 2019		Effective coverage mentioned
	Yes	146	Socio-economic inequalities in hypertension burden and cascade of services: nationwide cross-sectional study in Nepal	Mishra, S R; Ghimire, S; Shrestha, N; Shrestha, A; Virani, S S	With an aim to examine the socio-economic inequalities in prevalence, awareness, treatment, and control of hypertension, this study analyzed 14,823 adults, 15 years or older with blood pressure measured, in the 2016 Nepal Demographic Health Survey. Multi-variable logistic regression and Lorenz curves were used to explore the inequalities. The prevalence of hypertension was 19.5% (95% CI: 18.3‚Äì2…	2019	//	Journal of Human Hypertension	33	8	613-625	10.1038/s41371-019-0165-3	Mishra 2019
Yes	Yes	152	Assessing health system performance: Effective coverage at the Mexican Institute of Social Security	Leslie, H H; Doubova, S V; P√©rez-Cuevas, R	Universal health coverage is a national priority in Mexico, with active efforts to expand public healthcare system access, increase financial protection and improve quality of care. We estimated effective coverage of multiple conditions within the Mexican Institute of Social Security (IMSS), which covers 62 million individuals. We identified routinely collected performance indicators at IMSS from…	2019	//	Health Policy and Planning	34		II67-II76	10.1093/heapol/czz105	Leslie 2019
Yes	Yes	155	Challenges and opportunities in the continuity of care for hypertension: A mixed-methods study embedded in a primary health care intervention in Tajikistan	Chukwuma, A; Gong, E; Latypova, M; Fraser-Hurt, N	Background: Hypertension, a significant risk factor for ischemic heart disease and other chronic conditions, is the third-highest cause of death and disability in Tajikistan. Thus, ensuring the early detection and appropriate management of hypertension is a core element of strategies to improve population health in Tajikistan. For a strategy to be successful, it should be informed by the causes o…	2019	//	BMC Health Services Research	19	1		10.1186/s12913-019-4779-5	Chukwuma 2019
	Yes	165	Systems analysis and improvement approach to optimize the hypertension diagnosis and case cascade for PLHIV individuals (SAIA-HTN): A hybrid type III cluster randomized trial	Gimbel, S; Mocumbi, A O; √Åsbj√∂rnsd√≥ttir, K; Coutinho, J; Andela, L; Cebola, B; Craine, H; Crocker, J; Hicks, L; Holte, S; Hossieke, R; Itai, E; Levin, C; Manaca, N; Murgorgo, F; Nhumba, M; Pfeiffer, J; Ramiro, I; Ronen, K; Sotoodehnia, N; Uetela, O; Wagner, A; Weiner, B J; Sherr, K	Background: Across sub-Saharan Africa, evidence-based clinical guidelines to screen and manage hypertension exist; however, country level application is low due to lack of service readiness, uneven health worker motivation, weak accountability of health worker performance, and poor integration of hypertension screening and management with chronic care services. The systems analysis and improvemen…	2020	//	Implementation Science	15	1		10.1186/s13012-020-0973-4	Gimbel 2020		Effective coverage mentioned
	Yes	166	Insight into blood pressure targets for universal coverage of hypertension services in Iran: The 2017 ACC/AHA versus JNC 8 hypertension guidelines	Mahdavi, M; Parsaeian, M; Mohajer, B; Modirian, M; Ahmadi, N; Yoosefi, M; Mehdipour, P; Djalalinia, S; Rezaei, N; Haghshenas, R; Pazhuheian, F; Madadi, Z; Sabooni, M; Razi, F; Samiee, S M; Farzadfar, F	Background: We compared the prevalence, awareness, treatment, and control of hypertension in Iran based on two hypertension guidelines; the 2017 ACC/AHA-with an aggressive blood pressure target of 130/80 mmHg-A nd the commonly used JNC8 guideline cut-off of 140/90 mmHg. We shed light on the implications of the 2017 ACC/AHA for population subgroups and high-risk individuals who were eligible for n…	2020	//	BMC Public Health	20	1		10.1186/s12889-020-8450-1	Mahdavi 2020
	Yes	173	The cascade of care in managing hypertension in the Arab world: A systematic assessment of the evidence on awareness, treatment and control	Akl, C; Akik, C; Ghattas, H; Obermeyer, C M	Background: Hypertension is a leading risk factor for mortality and morbidity globally and in the Arab world. We summarize the evidence on awareness, treatment, and control of hypertension, to assess the extent of gaps in the hypertension continuum of care. We also assess the influence of gender and other social determinants at each level of the cascade of care. Methods: We searched MEDLINE and S…	2020	//	BMC Public Health	20	1		10.1186/s12889-020-08678-6	Akl 2020
	Yes	180	Hypertension and diabetes in Zanzibar ‚Äì prevalence and access to care	Adelin Jorgensen, Jutta M; Kaya, Helene Hedt; Omar, Omar Mwalim; Davies, Justine I	Background Cardiovascular diseases are among the most common causes of hospital admissions and deaths in Zanzibar. This study assessed prevalence of, and antecedent factors and care access for the two common cardiovascular risk factors, hypertension and diabetes, to support health system improvements. Methods Data was from a population based nationally representative survey. Prevalence of hyperte…	2020	//	BMC Public Health	20		2020-01-13	http://dx.doi.org/10.1186/s12889-020-09432-8	AdelinJorgensen 2020
	Yes	182	Prevalence and access to care for cardiovascular risk factors in older people in Sierra Leone: a cross-sectional survey	Odland, M L; Bockarie, T; Wurie, H; Ansumana, R; Lamin, J; Nugent, R; Bakolis, I; Witham, M; Davies, J	INTRODUCTION: Prevalence of cardiovascular disease risk factors (CVDRFs) is increasing, especially in low-income countries. In Sierra Leone, there is limited empirical data on the prevalence of CVDRFs, and there are no previous studies on the access to care for these conditions. METHODS: This study in rural and urban Sierra Leone collected demographic, anthropometric measurements and clinical dat…	2020	//	BMJ open	10	9	e038520-e038520	10.1136/bmjopen-2020-038520	Odland 2020
	Yes	183	Hypertension care cascade in Chile: a serial cross-sectional study of national health surveys 2003-2010-2017	Passi-Solar, A; Margozzini, P; Mindell, J S; Ruiz, M; Valencia-Hernandez, C A; Scholes, S	Background: Trend data on hypertension prevalence and attainment indicators at each step of the care cascade (awareness, treatment, control) are required in Chile. This study aims to quantify trends (2003-2017) in prevalence and in the proportion of individuals with hypertension attaining each step of the care cascade among adults aged 17 years or older, and to assess the impact of lowering the b…	2020	//	BMC Public Health	20	1		10.1186/s12889-020-09483-x	Passi-Solar 2020
	Yes	248	Economic burden of epidemiological changes in chronic diseases in middle income countries: The Mexican case	Arredondo, A; Orozco, E	Objectives: To asses the costs and financial consequences of epidemiological changes for chronic diseases (HYPERTENSION AND DIABETES) in a middle-income country. Methods: An evaluative approach based on a longitudinal design was used. Direct costs were determined for the functions of production, standards of quality and the estimation of inputs costs. Indirect costs were determined by using a hum…	2014	//	Value in Health	17	3	A133-A133	10.1016/j.jval.2014.03.775 LK - http://findit.library.jhu.edu/resolve?sid=EMBASE&issn=10983015&id=doi:10.1016%2Fj.jval.2014.03.775&atitle=Economic+burden+of+epidemiological+changes+in+chronic+diseases+in+middle+income+countries%3A+The+Mexican+case&stitle	Arredondo 2014		Effective coverage mentioned; Interesting to look at but not relevant
Yes	Yes	395	Hypertension: adherence to treatment in rural Bangladesh--findings from a population-based study	Khanam, M A; Lindeboom, W; Koehlmoos, T L P; Alam, D S; Niessen, L; Milton, A H	Background: Poor adherence has been identified as the main cause of failure to control hypertension. Poor adherence to antihypertensive treatment is a significant cardiovascular risk factor, which often remains unrecognized. There are no previous studies that examined adherence with antihypertensive medication or the characteristics of the non-adherent patients in Bangladesh. Objective: This pape…	2014	10//	Global Health Action	7			10.3402/gha.v7.25028	Khanam 2014
	Yes	1346	Variance estimation for effective coverage measures: A simulation study.	Sauer, Sara M; Pullum, Thomas; Wang, Wenjuan; Mallick, Lindsay; Leslie, Hannah H	BACKGROUND: Effective coverage research is increasing rapidly in global health and development, as researchers use a range of measures and combine data sources to adjust coverage for the quality of services received. However, most estimates of effective coverage that combine data sources are reported only as point estimates, which may be due to the challenge of calculating the variance for a comp…	2020	06//	Journal of global health	10	1	10506-10506	10.7189/jogh-10-010506	Sauer 2020		Effective coverage mentioned
Yes	Yes	1347	[Benchmarking of performance of Mexican states with effective coverage].	Lozano, Rafael; Soliz, Patricia; Gakidou, Emmanuela; Abbott-Klafter, Jesse; Feehan, Dennis M; Vidal, Cecilia; Ortiz, Juan Pablo; Murray, Christopher J L	Benchmarking of the performance of states, provinces, or districts in a decentralised health system is important for fostering of accountability, monitoring of progress, identification of determinants of success and failure, and creation of a culture of evidence. The Mexican Ministry of Health has, since 2001, used a benchmarking approach based on the World Health Organization (WHO) concept of ef…	2007	//	Salud publica de Mexico	49 Suppl 1		S53-69	10.1590/s0036-36342007000700009	Lozano 2007		Effective coverage mentioned
Yes	Yes	1925	Assessment of hypertension management and control: a registry-based observational study in two municipalities in Cuba	Londono, E A; Salva, A R; Pinera, A D, Roche, R G; De Vos, P; Battaglioli, T; Van der Stuyft, P	Background To determine the prevalence of hypertension treatment and control among hypertensive patients in the Cuban municipalities of Cardenas and Santiago and to explore the main associated predictors. Methods Cross-sectional study, with multistage cluster sampling, conducted between February 2012 and January 2013 in two Cuban municipalities. We interviewed and measured blood pressure in 1333 …	2019	01//	BMC Cardiovascular Disorders	29			10.1186/s12872-019-1006-6	Londono 2019
Yes	Yes	2080	Health System Reform in China 7: China's health system performance	Liu, Yuanli; Rao, Keqin; Wu, Jing; Gakidou, Emmanuela	We created a comprehensive set of health-system performance measurements for China nationally and regionally, with health-system coverage and catastrophic medical spending as major indicators. With respect to performance of health-care delivery, China has done well in provision of maternal and child health services, but poorly in addressing non-communicable diseases. For example, coverage of hosp…	2008	//	The Lancet	372	9653	1914-1923		Liu 2008		Effective coverage mentioned
Yes	Yes	2122	Adherence to antihypertensive treatment and its determinants among urban slum dwellers in Kolkata, India	Bhandari, S; Sarma, P S; Thankappan, K R	A cross-sectional study was conducted to determine the prevalence and predictors of adherence to modern antihypertensive pharmacotherapy among slum dwellers in Kolkata, India. Prevalence of adherence based on patient self-reports of consuming ≥80% of the prescribed medications over a recall period of 1 week was found to be 73% (95% confidence interval = 68%-78%). Compared with their counterparts,…	2015	03//	Asia Pacific Journal of Public Health	27	2		10.1177/1010539511423568	Bhandari 2015
	Yes	2249	Which Interventions should be Included in National Health System Assessment Framework? Selecting Essential Interventions Based on Effective Coverage Approach	Sadeghi, Vahideh; Jannati, Ali; Sadeghi-Bazargani, Homayoun; Imani, Ali	Background: Coverage of population with essential health services shouldbe regulated into any local framework for monitoring progress towardsUHC. Aim: The present study was conducted to find out the essentialhealth care interventions in Iran UHC monitoring system. Methods: 23experts participated in this study. Semi structured questionnaires werecompleted and data were analyzed using quantitative …	2019	//	ANNALS OF MEDICAL AND HEALTH SCIENCES RESEARCH	9	2	542-549		Sadeghi 2019		Effective coverage mentioned; Interesting to look at but not relevant
	Yes	2566	Effective coverage of health interventions in Latin America and the Caribbean: Metrics for the assessment of health systems performance	Martinez, Sandra; Carrasquilla, Gabriel; Guerrero, Ramiro; Gomez-Dantes, Hector; Castro, Victoria; Arreola-Ornelas, Hector; Bedregal, Paula; Efect, Red Invest Cobertura	Objective. To measure effective coverage for II health interventions inLatin America including the children's, women's and adult health, aspart of program evaluation. Material and Methods. Interventions wereselected; the definitions and calculation methods were harmonizedaccording to the information available to ensure comparability betweencountries. Results. Chile has better indicators of crude …	2011	//	SALUD PUBLICA DE MEXICO	53	2	S78-S84		Martinez 2011		Effective coverage mentioned
Yes	Yes	2599	Designing a comprehensive Non-Communicable Diseases (NCD) programme for hypertension and diabetes at primary health care level: evidence and experience from urban Karnataka, South India.	Jayanna, K; Swaroop, N; Kar, A; Ramanaik, S; Pati, M k; Pujar, Ashwini; Rai, P; Chitrappu, S; Patil, G; Aggarwal, P; Saksena, S; Madegowda, H; Rekha, S; Mohan H L	Background India accounts for more than two-third of mortality due to non-communicable diseases (NCDs) in south-east Asia. The burden is high in Karnataka, one of the largest states in southern India. There is a need for integration of disease prevention, health promotion, treatment and care within the national program at primary level. A public-private partnership initiative explored evidence ga…	2019	04//	BMC Public health	19			10.1186/s12889-019-6735-z	Jayanna 2019
	Yes	2600	Gaps in effective coverage by socioeconomic status and poverty condition	Pablo Gutierrez, Juan	Objective. To analyze, in the context of increased health protection inMexico, the gaps by socioeconomic status and poverty condition oneffective coverage of selected preventive interventions. Materials andmethods. Data from the National Health & Nutrition Survey 2012 and2006, using previously defined indicators of effective coverage andstratifying them by socioeconomic (SE) status and multidimen…	2013	//	SALUD PUBLICA DE MEXICO	55	2	S106-S111		PabloGutierrez 2013		Effective coverage mentioned
	Yes	2650	Effective coverage of the treatment of the arterial hypertension in adults in Mexico for federative entity	Jesus Rios-Blancas, Maria; Cahuana-Hurtado, Lucero; Lamadrid-Figueroa, Hector; Lozano, Rafael	Objective. To estimate the effective coverage (EC) of treatment ofhypertension (HT) in Mexican adults in 2012 and compared with thosereported in 2006. Materials and methods.The National Health andNutrition Survey 2012 was analyzed. The EC has three dimensions: healthneed as prevalence of HT, utilization of health services when the needis real and quality as recovering health after the treatment. …	2017	//	SALUD PUBLICA DE MEXICO	59	2	154-164		JesusRios-Blancas 2017
	Yes	2703	Hypertension control in integrated HIV and chronic disease clinics in Uganda in the SEARCH study	Kwarisiima, D; Atukunda, M; Owaraganise, A; Chamie, G; Clark, T; Kabami, J; Jain, V; Byonanebye, D; Mwangwa, F; Balzer, L B; Charlebois, E; Kamya, M R; Petersen, M; Havlir, D V; Brown, L B	BACKGROUND: There is an increasing burden of hypertension (HTN) across sub-Saharan Africa where HIV prevalence is the highest in the world, but current care models are inadequate to address the dual epidemics. HIV treatment infrastructure could be leveraged for the care of other chronic diseases, including HTN. However, little data exist on the effectiveness of integrated HIV and chronic disease …	2019	//	BMC public health	19	1	511-511	10.1186/s12889-019-6838-6 LK - http://findit.library.jhu.edu/resolve?sid=EMBASE&issn=14712458&id=doi:10.1186%2Fs12889-019-6838-6&atitle=Hypertension+control+in+integrated+HIV+and+chronic+disease+clinics+in+Uganda+in+the+SEARCH+study&stitle=BMC+Public+Hea	Kwarisiima 2019
	Yes	2705	Prevalence, awareness, treatment, and control of hypertension in Hormozgan Province, Iran	Nikparvar, M; Farshidi, H; Madani, A; Ezatirad, R; Azad, M; Eftekhaari, T E; Ghanbarnejad, A; Gheshmi, I R; Kassem, H H	Background: Hypertension is an important cause of stroke and heart and kidney diseases, which account for nearly two-thirds of all mortalities worldwide. Studies conducted in different provinces of Iran have shown that hypertension is common in the country. However, awareness, treatment, and control rates of the disease have been reported to be low in developing countries. Objective: This study a…	2019	//	International Cardiovascular Research Journal	13	3	91-95		Nikparvar 2019
	Yes	2708	The prevalence, correlates, detection and control of diabetes among older people in low and middle income countries. A 10/66 dementia research group population-based survey	Salas, A; Acosta, D; Ferri, C; Guerra, M; Huang, Y; Jacob, K S; Jimenez, I; Llibre, J; Sosa, A; Prince, M	Little is known of the epidemiology of diabetes among older people in low and middle income countries. In the USA National Health and Nutrition Examination Survey (US NHANES) 1999-2002[1], the prevalence of total (diagnosed and undiagnosed) diabetes increases sharply with age, from 2.4% in those aged 20-39 years to 21.6% among aged 65 years and over. Prevalence of total diabetes had increased fro…	2019	//	International Psychogeriatrics	31		150-151	10.1017/S1041610219001339 LK - http://findit.library.jhu.edu/resolve?sid=EMBASE&issn=1741203X&id=doi:10.1017%2FS1041610219001339&atitle=The+prevalence%2C+correlates%2C+detection+and+control+of+diabetes+among+older+people+in+low+and+middle+income+countrie	Salas 2019		Effective coverage mentioned
	Yes	2710	Prevalence, awareness, treatment and control of hypertension in rural and urban communities in Latin American countries	Lamelas, P; Diaz, R; Orlandini, A; Avezum, A; Oliveira, G; Mattos, A; Lanas, F; Seron, P; Oliveros, M J; Lopez-Jaramillo, P; Otero, J; Camacho, P; Miranda, J; Bernabe-Ortiz, A; Malaga, G; Irazola, V; Gutierrez, L; Rubinstein, A; Castellana, N; Rangarajan, S; Yusuf, S	Objectives: The objective is to describe hypertension (HTN) prevalence, awareness, treatment and control in urban and rural communities in Latin America to inform public and policy-makers. Methods: Cross-sectional analysis from urban (n=111) and rural (n=93) communities including 33 276 participants from six Latin American countries (Argentina, Brazil, Chile, Colombia, Peru and Uruguay) were incl…	2019	//	Journal of Hypertension	37	9	1813-1821	10.1097/HJH.0000000000002108 LK - http://findit.library.jhu.edu/resolve?sid=EMBASE&issn=14735598&id=doi:10.1097%2FHJH.0000000000002108&atitle=Prevalence%2C+awareness%2C+treatment+and+control+of+hypertension+in+rural+and+urban+communities+in+Latin+America	Lamelas 2019
	Yes	2711	Blood pressure and burden of hypertension in Cameroon, a microcosm of Africa: A systematic review and meta-analysis of population-based studies	Defo, B K; Mbanya, J C; Kingue, S; Tardif, J.-C.; Choukem, S P; Perreault, S; Fournier, P; Ekundayo, O; Potvin, L; D'Antono, B; Emami, E; Cote, R; Aubin, M.-J.; Bouchard, M; Khairy, P; Rey, E; Richard, L; Zarowsky, C; Mampuya, W M; Mbanya, D; Sauv√©, S; Ndom, P; Silva, R B D; Assah, F; Roy, I; Dubois, C.-A.	Objective:To estimate national and geography-based variations in blood pressure and burden of hypertension in Cameroon, generally called 'miniature Africa'.Methods:PubMed, Medline, EMBASE, CINHAL, Web of Science, Popline, Scopus and BDSP were searched through November 2018, for hypertension studies among Cameroonians aged at least 18 years. Hypertension was measured as SBP at least 140 mmHg or DB…	2019	//	Journal of Hypertension	37	11	2190-2199	10.1097/HJH.0000000000002165 LK - http://findit.library.jhu.edu/resolve?sid=EMBASE&issn=14735598&id=doi:10.1097%2FHJH.0000000000002165&atitle=Blood+pressure+and+burden+of+hypertension+in+Cameroon%2C+a+microcosm+of+Africa%3A+A+systematic+review+and+meta-a	Defo 2019
	Yes	2714	Predictors of hypertension awareness, treatment and control in South Africa: results from the WHO-SAGE population survey (Wave 2)	Ware, L J; Chidumwa, G; Charlton, K; Schutte, A E; Kowal, P	South Africa has one of the highest levels of hypertension globally, coupled with poor rates of diagnosis, treatment and control. Risk factors that predict hypertension in high income countries may perform differently in the African context, where communicable disease, obesity and malnutrition co-exist. This study investigated traditional risk factors alongside other health and sociodemographic i…	2019	//	Journal of Human Hypertension	33	2	157-166	10.1038/s41371-018-0125-3 LK - http://findit.library.jhu.edu/resolve?sid=EMBASE&issn=14765527&id=doi:10.1038%2Fs41371-018-0125-3&atitle=Predictors+of+hypertension+awareness%2C+treatment+and+control+in+South+Africa%3A+results+from+the+WHO-SAGE+population+	Ware 2019
	Yes	2720	Hypertension prevalence, awareness, treatment and control and 10-year estimated CVD risk in East and West Africa: Pooled analysis of data from 4 African countries	Samson, O; Muhihi, A; Mohamed, S; Ameh, S; Ochimana, C; Oluwasanu, B; Bolarinwa, A O; Sewankambo, N; Danaei, G	Background: Though the prevalence of hypertension is rising in Sub- Saharan Africa, few studies have characterized the epidemiology and management of hypertension across many heterogeneous communities. We assessed prevalence, awareness, treatment and control of hypertension and estimated the 10-year cardiovascular risk across six sites in East and West Africa. Methods: Between June and August 201…	2019	//	European Heart Journal	40		1236-1236	10.1093/eurheartj/ehz748.0693 LK - http://findit.library.jhu.edu/resolve?sid=EMBASE&issn=0195668X&id=doi:10.1093%2Feurheartj%2Fehz748.0693&atitle=Hypertension+prevalence%2C+awareness%2C+treatment+and+control+and+10-year+estimated+CVD+risk+in+East+and+Wes	Samson 2019
	Yes	2734	How to improve blood pressure control? novel initiatives	Erdine, S	The primary aim of antihypertensivetreatment is to reduce blood pressure(BP) to guideline-recommended targetsin order to maximise the long-termreduction in the risk of cardiovascular(CV) events. Nonetheless, despite thewell-established relationship betweenhypertension and the increased risk ofCV morbidity and mortality, BP controlrates remain suboptimal. In developedcountries, estimates show that…	2018	//	Eesti Arst	97		17-18		Erdine 2018		Effective coverage mentioned
	Yes	2739	Status of hypertension in China: Results from the China hypertension survey, 2012-2015	Wang, Z; Chen, Z; Zhang, L; Wang, X; Hao, G; Zhang, Z; Shao, L; Tian, Y; Dong, Y; Zheng, C; Wang, J; Zhu, M; Weintraub, W S; Gao, R	BACKGROUND: Although the prevalence of hypertension (HTN) continues to increase in developing countries, including China, recent data are lacking. A nationwide survey was conducted from October 2012 to December 2015 to assess the prevalence of HTN in China. METHODS: A stratified multistage random sampling method was used to obtain a nationally representative sample of 451 755 residents ‚â•18 year…	2018	//	Circulation	137	22	2344-2356	10.1161/CIRCULATIONAHA.117.032380 LK - http://findit.library.jhu.edu/resolve?sid=EMBASE&issn=15244539&id=doi:10.1161%2FCIRCULATIONAHA.117.032380&atitle=Status+of+hypertension+in+China%3A+Results+from+the+China+hypertension+survey%2C+2012-2015&stitle=Circ	Wang 2018
Yes	Yes	2749	Identifying gaps in the continuum of care for cardiovascular disease and diabetes in two communities in South Africa: Baseline findings from the HealthRise project	Wollum, A; Gabert, R; McNellan, C R; Daly, J M; Reddy, P; Bhatt, P; Bryant, M; Colombara, D V; Naidoo, P; Ngongo, B; Nyembezi, A; Petersen, Z; Phillips, B; Wilson, S; Gakidou, E; Duber, H C	Background: The HealthRise initiative seeks to implement and evaluate innovative community-based strategies for diabetes, hypertension and hypercholesterolemia along the entire continuum of care (CoC)-from awareness and diagnosis, through treatment and control. In this study, we present baseline findings from HealthRise South Africa, identifying gaps in the CoC, as well as key barriers to care fo…	2018	//	PLoS ONE	13	3		10.1371/journal.pone.0192603 LK - http://findit.library.jhu.edu/resolve?sid=EMBASE&issn=19326203&id=doi:10.1371%2Fjournal.pone.0192603&atitle=Identifying+gaps+in+the+continuum+of+care+for+cardiovascular+disease+and+diabetes+in+two+communities+in+South+Af	Wollum 2018
	Yes	2750	Effects of 5-step cost-effective treatment algorithm on awareness, treatment and control of hypertension in resource-constricted northwest China over the past 17 years	Li, N; Shi, Q; Heizhati, M; Zhou, L; Yao, X; Zhang, D	Objective: Prevalence of hypertension in Xinjiang, Northwest China is approximately 30-54.6% in population aged 30 years and older, and ranks at the national forefront due to its geographical remoteness, unhealthy eating habits, and physical inactivity, whereas treatment and control rates are too low for several reasons, which encompass a relatively backward economy (GDP ranking 25th among 31 pro…	2018	//	Journal of Hypertension	36		e74-e74		Li 2018
	Yes	2751	Disparities in hypertension in populations living in the Caribbean: A systematic review and meta-analysis	Sobers, N P; Bishop, L; Lewis, K; Critchley, J C; Samuels, T A; Unwin, N	Objective: This study sought to assess the distribution of hypertension prevalence, awareness and control by known social determinants for populations living in the Caribbean. Methods: We searched Medline, Embase and five databases through the Virtual Health Library, for Caribbean studies published between 2007 and 2016. PRISMA guidance on reporting systematic reviews on health equity was followe…	2018	//	West Indian Medical Journal	67		48-48		Sobers 2018
	Yes	2752	Worldwide prevalence of female hypertension:a systematic review	Meng, H; Jing, Y	Objectives: To systematically review the prevalence, awareness, treatment and control rate of hypertension in female of different countries. Methods: A systemic search was conducted for studies published between July 2011 and July 2017 from EMBASE, PubMed, Google Scholar, CBM, Wanfang da-tabases.The key words were"hypertension","prevalence","female" and "epidemi-ology".All epidemiological studies…	2018	//	Journal of Hypertension	36		e319-e319		Meng 2018
	Yes	2753	Hypertension in Mozambique: Trends between 2005 and 2015	Jessen, N; Damasceno, A; Silva-Matos, C; Tuzine, E; Madede, T; Mahoqu, R; Padra√µ, P; Mbofana, F; Pol√≥nia, J; Lunet, N	Objective: To assess the current prevalence, awareness, treatment and control of arterial hypertension in Mozambican population, including adolescents and young adults, and to appraise their trends over the past decade, for the 25-64 years old population. Methods: A cross-sectional study of a representative sample of the population aged 15-64 years (n=2965) was conducted in 2014-2015, following t…	2018	//	Journal of Hypertension	36	4	779-784	10.1097/HJH.0000000000001618 LK - http://findit.library.jhu.edu/resolve?sid=EMBASE&issn=14735598&id=doi:10.1097%2FHJH.0000000000001618&atitle=Hypertension+in+Mozambique%3A+Trends+between+2005+and+2015&stitle=J.+Hypertens.&title=Journal+of+Hypertension&vo	Jessen 2018
	Yes	2754	Awareness, treatment, control of hypertension, and associated factors: Results from a Turkish national study	Dastan, I; Erem, A; Cetinkaya, V	Objective: Despite the fact that hypertension (HT) can be diagnosed and easily treated, it is frequently not handled well throughout the world, and as a developing country in Turkey. The objective of this study was to assess the factors associated with the awareness, treatment, and control of HT in Turkey.Methods: Data came from Chronic Diseases and Risk Factors Survey, comprising a nationally re…	2018	//	Clinical and Experimental Hypertension	40	1	90-98	10.1080/10641963.2017.1334797 LK - http://findit.library.jhu.edu/resolve?sid=EMBASE&issn=15256006&id=doi:10.1080%2F10641963.2017.1334797&atitle=Awareness%2C+treatment%2C+control+of+hypertension%2C+and+associated+factors%3A+Results+from+a+Turkish+national	Dastan 2018
	Yes	2755	Variations in hypertension awareness, treatment, and control among Ghanaian migrants living in Amsterdam, Berlin, London, and nonmigrant Ghanaians living in rural and urban Ghana-the RODAM study	Agyemang, C; Nyaaba, G; Beune, E; Meeks, K; Owusu-Dabo, E; Addo, J; Aikins, A.D.-G.; Mockenhaupt, F P; Bahendeka, S; Danquah, I; Schulze, M B; Galbete, C; Spranger, J; Agyei-Baffour, P; Henneman, P; Klipstein-Grobusch, K; Adeyemo, A; Van Straalen, J; Commodore-Mensah, Y; Appiah, L T; Smeeth, L; Stronks, K	Objectives: Hypertension is a major burden among African migrants, but the extent of the differences in prevalence, treatment, and control among similar African migrants and nonmigrants living in different contexts in high-income countries and rural and urban Africa has not yet been assessed. We assessed differences in hypertension prevalence and its management among relatively homogenous African…	2018	//	Journal of Hypertension	36	1	169-177	10.1097/HJH.0000000000001520 LK - http://findit.library.jhu.edu/resolve?sid=EMBASE&issn=14735598&id=doi:10.1097%2FHJH.0000000000001520&atitle=Variations+in+hypertension+awareness%2C+treatment%2C+and+control+among+Ghanaian+migrants+living+in+Amsterdam%2C+	Agyemang 2018
	Yes	2757	25-Year trends in hypertension prevalence, awareness, treatment, and control in an Indian urban population: Jaipur Heart Watch	Gupta, R; Gupta, V P; Prakash, H; Agrawal, A; Sharma, K K; Deedwania, P C	Objectives: We evaluated trends in hypertension prevalence, awareness, treatment and control in an Indian urban population over 25 years. Trends were projected to year 2030 to determine attainment of World Health Organization (WHO) Global Monitoring Framework targets. Methods: Adult participants (n = 7440, men 4237, women 3203) enrolled in successive population based studies in Jaipur, India from…	2018	//	Indian Heart Journal	70	6	802-807	10.1016/j.ihj.2017.11.011 LK - http://findit.library.jhu.edu/resolve?sid=EMBASE&issn=00194832&id=doi:10.1016%2Fj.ihj.2017.11.011&atitle=25-Year+trends+in+hypertension+prevalence%2C+awareness%2C+treatment%2C+and+control+in+an+Indian+urban+population%3A+Ja	Gupta 2018
	Yes	2763	Prevalence, awareness, treatment and control of hypertension, diabetes and hypercholesterolemia among adults in dande municipality, Angola	Pedro, J M; Brito, M; Barros, H	Objectives: To estimate the prevalence, awareness, treatment and control of hypertension, diabetes and hypercholesterol-aemia in an Angolan population aged 15 to 64 years and to determine relationships with sociodemographic, behavioural and anthropometric characteristics. Methods: A total of 2 354 individuals were assessed for behavioural, sociodemographic and physical characteristics in a cross-…	2018	//	Cardiovascular Journal of Africa	29	2	73-81	10.5830/CVJA-2017-047 LK - http://findit.library.jhu.edu/resolve?sid=EMBASE&issn=19951892&id=doi:10.5830%2FCVJA-2017-047&atitle=Prevalence%2C+awareness%2C+treatment+and+control+of+hypertension%2C+diabetes+and+hypercholesterolemia+among+adults+in+dande+mu	Pedro 2018
	Yes	2764	Prevalence, awareness, treatment and control of hypertension and their determinants: results from a national survey in Kenya	Mohamed, S F; Mutua, M K; Wamai, R; Wekesah, F; Haregu, T; Juma, P; Nyanjau, L; Kyobutungi, C; Ogola, E	BACKGROUND: Hypertension is the most important risk factor for cardiovascular diseases and the leading cause of death worldwide. Despite growing evidence that the prevalence of hypertension is rising in sub-Saharan Africa, national data on hypertension that can guide programming are missing for many countries. In this study, we estimated the prevalence of hypertension, awareness, treatment, and c…	2018	//	BMC public health	18		1219-1219	10.1186/s12889-018-6052-y LK - http://findit.library.jhu.edu/resolve?sid=EMBASE&issn=14712458&id=doi:10.1186%2Fs12889-018-6052-y&atitle=Prevalence%2C+awareness%2C+treatment+and+control+of+hypertension+and+their+determinants%3A+results+from+a+national+sur	Mohamed 2018
	Yes	2766	Effective coverage of medical treatment for hypertension, diabetes and dyslipidaemia in Japan: An analysis of National Health and Nutrition Surveys 2003-2017	Ikeda, N; Nishi, N; Sugiyama, T; Noda, H; Noda, M	Objective: To examine trends in effective medical treatment coverage for hypertension, diabetes and dyslipidaemia in Japan, using a metric to assess effective coverage of health interventions derived from a health system performance assessment framework. Methods: We obtained cross-sectional data for 96,863 individuals aged 40-74 years from the 15 annual Japanese National Health and Nutrition Surv…	2020	10//	Journal of Health Services Research & Policy	26	2		10.1177/1355819620949574	Ikeda 2020		Effective coverage mentioned
	Yes	2776	Prevalence, treatment patterns, and risk factors of hypertension and pre-hypertension among Bangladeshi adults.	Rahman, Mujibur; Zaman, M Mostafa; Islam, Jessica Yasmine; Chowdhury, Jalil; Ahsan, Ham Nazmul; Rahman, Ridwanur; Hassan, Mahtabuddin; Hossain, Zakir; Alam, Billal; Yasmin, Rubina	In Bangladesh, morbidity and mortality due to non-communicable diseases (NCDs) has increased over the last few decades. Hypertension is an important risk factor for NCDs, specifically cardiovascular disease. The objective of this study was to assess prevalence and risk factors for hypertension and pre-hypertension among adults in Bangladesh. Data for this analysis were collected during the nation…	2018	05//	Journal of human hypertension	32	5	334-348	10.1038/s41371-017-0018-x	Rahman 2018
	Yes	2777	Differences in prevalence of hypertension and associated risk factors in urban and rural residents of the northeastern region of the People's Republic of China: A cross-sectional study.	Wang, Junnan; Sun, Wei; Wells, George A; Li, Zhibo; Li, Tianyi; Wu, Junduo; Zhang, Yangyu; Liu, Yingyu; Li, Longbo; Yu, Yunpeng; Liu, Yihang; Qi, Chao; Lu, Yang; Liu, Ning; Yan, Youyou; Liu, Lulu; Hui, Gang; Liu, Bin	BACKGROUND: Hypertension is a significant global public health problem and recognized as an important risk factor for cardiovascular diseases. This study was designed to assess the current prevalence of hypertension and to explore risk factors associated with hypertension by urban and rural status to guide the prevention and control of hypertension in Jilin province. METHODS: A multi-stage strati…	2018	//	PloS one	13	4	e0195340-e0195340	10.1371/journal.pone.0195340	Wang 2018
Yes	Yes	2779	Primary Care and the Hypertension Care Continuum in Brazil.	Macinko, James; Leventhal, Daniel G P; Lima-Costa, Maria Fernanda	This study provides estimates of hypertension prevalence, awareness, treatment, and control in Brazil and assesses how well different modes of primary care delivery achieve each of these outcomes. Over one-third of the Brazilian adult population had measured hypertension or prior diagnosis. Nearly 90% of these had recent contact with the health system, but only 65% were aware of their condition. …	2018	//	The Journal of ambulatory care management	41	1	34-46	10.1097/JAC.0000000000000222	Macinko 2018
	Yes	2793	Prevalence, awareness, treatment, and control of hypertension among rural and urban dwellers of the Far North Region of Cameroon.	Lemogoum, Daniel; Van de Borne, Philippe; Lele, Claude Elys√©e Bika; Damasceno, Albertino; Ngatchou, William; Amta, Pierre; Leeman, Marc; Preumont, Nicolas; Degaute, Jean-Paul; Kamdem, Felicit√©; Hermans, Michel P; Donnen, Philippe; Bovet, Pascal	OBJECTIVE: To assess the prevalence and determinants of high blood pressure (BP) and awareness, treatment, and control rates in the Far North Region of Cameroon, where these variables have not been explored so far. METHODS: In total, 889 individuals (41.5% women) aged at least 18 years participated in a cross-sectional survey conducted in Maroua (urban area) and Tokombere (rural area) from Novemb…	2018	01//	Journal of hypertension	36	1	159-168	10.1097/HJH.0000000000001513	Lemogoum 2018
	Yes	2795	Prevalence, awareness, treatment and control of hypertension in Nepal: data from nationally representative population-based cross-sectional study.	Mehata, Suresh; Shrestha, Nipun; Mehta, Ranju; Vaidya, Abhinav; Rawal, Lal Bahadur; Bhattarai, Navaraj; Mishra, Shiva Raj	BACKGROUND: Previous studies in Nepal noted an alarming increase in prevalence of hypertension. However, these studies were geographically sparse and coverage of population, mostly limited to single site. The current study fills this gap by examining the current status of prevalence, awareness, treatment and control of hypertension, using recently collected population-based data. METHODS: We used…	2018	08//	Journal of hypertension	36	8	1680-1688	10.1097/HJH.0000000000001745	Mehata 2018
	Yes	2796	Hypertension prevalence, awareness, treatment and control in Ghanaian population: Evidence from the Ghana demographic and health survey.	Sanuade, Olutobi Adekunle; Boatemaa, Sandra; Kushitor, Mawuli Komla	Hypertension is a major cause of cardiovascular disease morbidity and mortality in Ghana. This study examines the prevalence, awareness, treatment and control of hypertension among Ghanaian aged 15-49 years. This cross-sectional study retrieved data from the 2014 Ghana Demographic and Health Survey (GDHS). The sample, comprising of 13,247 respondents aged 15-49 years, was analysed using descripti…	2018	//	PloS one	13	11	e0205985-e0205985	10.1371/journal.pone.0205985	Sanuade 2018
	Yes	2797	Prevalence, Awareness, Treatment and Control of hypertension in the Malaysian population: findings from the National Health and Morbidity Survey 2006-2015.	Ab Majid, Nur Liana; Omar, Mohd Azahadi; Khoo, Yi Yi; Mahadir Naidu, Balkish; Ling Miaw Yn, Jane; Rodzlan Hasani, Wan Shakira; Mat Rifin, Halizah; Abd Hamid, Hamizatul Akmal; Robert Lourdes, Tania Gayle; Mohd Yusoff, Muhammad Fadhli	Hypertension is strongly associated with chronic diseases such as myocardial infarction, stroke, heart failure, and renal failure. The objective of this study is to determine the trend of prevalence, awareness, treatment, and control of hypertension among Malaysian population since 2006 to 2015. The study used the data from National Health and Morbidity Survey (NHMS) 2006, 2011, and 2015. It was …	2018	09//	Journal of human hypertension	32	2020-08-09	617-624	10.1038/s41371-018-0082-x	AbMajid 2018
	Yes	2798	Prevalence, awareness, treatment, control, and risk factors of hypertension among adults: a cross-sectional study in Iran.	Eghbali, Maryam; Khosravi, Alireza; Feizi, Awat; Mansouri, Asieh; Mahaki, Behzad; Sarrafzadegan, Nizal	OBJECTIVES: Hypertension (HTN) is an important risk factor for cardiovascular disease. Considering the importance of this disease for public health, this study was designed in order to determine the prevalence, awareness, treatment, control, and risk factors of HTN in the Iranian adult population. METHODS: This cross-sectional study was conducted among 2,107 residents of Isfahan, Iran. Samples we…	2018	//	Epidemiology and health	40		e2018020-e2018020	10.4178/epih.e2018020	Eghbali 2018
	Yes	2801	Prevalence, Awareness, Treatment, Control, and Correlates of Hypertension in the Pars Cohort Study.	Gandomkar, Abdullah; Poustchi, Hossein; Malekzadeh, Fatemeh; Malekzadeh, Masoud M; Moini, Maryam; Moghadami, Mohsen; Imanieh, Hadi; Fattahi, Mohammad Reza; Sagheb, Mohammad Mahdi; Ayatollahi, Seyyed Mohammad Taghi; Sepanlou, Sadaf G; Malekzadeh, Reza	BACKGROUND: High blood pressure is an important risk factor for all-cause mortality and cardiovascular mortality and morbidity among Iranians. We aimed to estimate its prevalence, correlates, and its rate of awareness, treatment, and control in South of Iran. METHODS: The Pars Cohort Study (PCS) was launched in a district of Fars province. All residents between 40 and 75 years old in the district…	2018	08//	Archives of Iranian medicine	21	8	335-343		Gandomkar 2018
	Yes	2812	Socioeconomic disparities in prevalence, awareness, treatment, and control of hypertension over the life course in China.	Yang, Fan; Qian, Dongfu; Liu, Xueyi	BACKGROUND: The socioeconomically disadvantaged populations are more likely to suffer from hypertension, and few have effectively treated and controlled their hypertension. Research on socioeconomic disparities in prevalence, awareness, treatment, and control of hypertension is warranted to inform the development of new strategies for reducing such health inequities. METHODS: The China Health and…	2017	06//	International journal for equity in health	16	1	100-100	10.1186/s12939-017-0597-8	Yang 2017
	Yes	2821	Changes in hypertension prevalence, awareness, treatment and control rates over 20 years in National Capital Region of India: results from a repeat cross-sectional study.	Roy, Ambuj; Praveen, Pradeep A; Amarchand, Ritvik; Ramakrishnan, Lakshmy; Gupta, Ruby; Kondal, Dimple; Singh, Kalpana; Sharma, Meenakshi; Shukla, Deepak Kumar; Tandon, Nikhil; Reddy, Kolli Srinath; Krishnan, Anand; Prabhakaran, Dorairaj	BACKGROUND AND OBJECTIVES: Despite being one of the leading risk factors of cardiovascular mortality, there are limited data on changes in hypertension burden and management from India. This study evaluates trend in the prevalence, awareness, treatment and control of hypertension in the urban and rural areas of India's National Capital Region (NCR). DESIGN AND SETTING: Two representative cross-se…	2017	07//	BMJ open	7	7	e015639-e015639	10.1136/bmjopen-2016-015639	Roy 2017
	Yes	2823	Changes in prevalence, awareness, treatment and control of hypertension from 2004 to 2014 among 25-74-year-old citizens in the Yangon Region, Myanmar.	Htet, Aung Soe; Bjertness, Marius B; Oo, Win Myint; Kj√∏llesdal, Marte Karoline; Sherpa, Lhamo Y; Zaw, Ko Ko; Ko, Ko; Stigum, Hein; Meyer, Haakon E; Bjertness, Espen	BACKGROUND: Hypertension is the leading risk factor for cardiovascular diseases, and little is known about trends in prevalence, awareness, treatment and the control of hypertension in Myanmar. This study aims at evaluating changes from 2004 to 2014 in the prevalence, awareness, treatment and control of hypertension in the Yangon Region, Myanmar, and to compare associations between hypertension a…	2017	10//	BMC public health	17	1	847-847	10.1186/s12889-017-4870-y	Htet 2017
	Yes	2825	Awareness, treatment, and control of hypertension is low among adults in Aksum town, northern Ethiopia: A sequential quantitative-qualitative study.	Gebrihet, Teklay Aredehey; Mesgna, Kebede Haile; Gebregiorgis, Yosef Sibhatu; Kahsay, Alemayehu Bayray; Weldehaweria, Negassie Berhe; Weldu, Meresa Gebremedhin	INTRODUCTION: Hypertension is a major risk factor of cardiovascular diseases which are the leading causes of deaths from chronic non-communicable diseases in Ethiopia. However, little is documented in the issue. Therefore, this study aimed to assess the prevalence, associated factors, awareness, treatment and control of hypertension among adults 18 years old or above in Aksum town, Tigray region,…	2017	//	PloS one	12	5	e0176904-e0176904	10.1371/journal.pone.0176904	Gebrihet 2017
	Yes	2827	Association of Household Wealth Index, Educational Status, and Social Capital with Hypertension Awareness, Treatment, and Control in South Asia.	Gupta, Rajeev; Kaur, Manmeet; Islam, Shofiqul; Mohan, Viswanathan; Mony, Prem; Kumar, Rajesh; Kutty, Vellappillil Raman; Iqbal, Romaina; Rahman, Omar; Deepa, Mohan; Antony, Justy; Vijaykumar, Krishnapillai; Kazmi, Khawar; Yusuf, Rita; Mohan, Indu; Panwar, Raja Babu; Rangarajan, Sumathy; Yusuf, Salim	OBJECTIVE: Hypertension control rates are low in South Asia. To determine association of measures of socioeconomic status (wealth, education, and social capital) with hypertension awareness, treatment, and control among urban and rural subjects in these countries we performed the present study. METHODS: We enrolled 33,423 subjects aged 35-70 years (women 56%, rural 53%, low-education status 51%, …	2017	04//	American journal of hypertension	30	4	373-381	10.1093/ajh/hpw169	Gupta 2017
	Yes	2829	Prevalence of arterial hypertension in the Krasnoyarsk Krai (Siberia, Russia).	Artyukhov, I P; Grinshtein, Yu I; Petrova, M M; Shabalin, V V; Ruf, R R	BACKGROUND: To estimate the prevalence, awareness, treatment and control of arterial hypertension among adult inhabitants of Krasnoyarsk Krai using the data from Russian multicenter epidemiological study ESSE-RF (Epidemiological Survey of cardiovascular diSEases in different regions of the Russian Federation). METHODS: The study included 1603 subjects 25 to 64¬†years old selected by means of syst…	2017	05//	BMC cardiovascular disorders	17	1	138-138	10.1186/s12872-017-0559-5	Artyukhov 2017
	Yes	2831	Awareness, Prevalence, Treatment, and Control of Hypertension in Western Nepal.	Neupane, Dinesh; Shrestha, Archana; Mishra, Shiva Raj; Bloch, Joakim; Christensen, Bo; McLachlan, Craig S; Karki, Arjun; Kallestrup, Per	BACKGROUND: Hypertension is a significant contributor to cardiovascular and renal diseases. In low-income settings like Nepal, there are few epidemiological studies assessing hypertension burden. Thus, the purpose was to determine prevalence, awareness, treatment, and control of hypertension in Nepal. METHODS: A cross-sectional survey was conducted in semi-urban area of western Nepal among random…	2017	09//	American journal of hypertension	30	9	907-913	10.1093/ajh/hpx074	Neupane 2017
	Yes	2834	Prevalence, awareness, treatment and control of hypertension in four Middle East countries.	Yusufali, Afzalhussein M; Khatib, Rasha; Islam, Shofiqul; Alhabib, Khalid F; Bahonar, Ahmad; Swidan, Hani M; Khammash, Umaiyeh; Alshamiri, Mostafa Q; Rangarajan, Sumathy; Yusuf, Salim	OBJECTIVE: We report the prevalence, awareness, treatment, and control of hypertension across four Middle Eastern countries (Iran, Occupied Palestinian Territory, Saudi Arabia, and United Arab Emirates), using a standardized and uniform method. METHODS: The Prospective Urban Rural Epidemiology study enrolled participants from 52 urban and 35 rural communities from four countries in the Middle Eas…	2017	07//	Journal of hypertension	35	7	1457-1464	10.1097/HJH.0000000000001326	Yusufali 2017
	Yes	2835	Alarmingly high prevalence of hypertension and pre-hypertension in North India-results from a large cross-sectional STEPS survey.	Tripathy, Jaya Prasad; Thakur, Jarnail Singh; Jeet, Gursimer; Chawla, Sohan; Jain, Sanjay	OBJECTIVES: The study was primarily aimed at estimating the prevalence of hypertension and pre-hypertension and the risk factors of hypertension in the North Indian state of Punjab. It also aimed at assessing the magnitude of undiagnosed cases of hypertension in the community and ascertaining the blood pressure control status of those on treatment. METHODS: A non-communicable disease risk factor …	2017	//	PloS one	12	12	e0188619-e0188619	10.1371/journal.pone.0188619	Tripathy 2017
	Yes	2836	Evaluation of a community-based hypertension improvement program (ComHIP) in Ghana: data from a baseline survey.	Lamptey, Peter; Laar, Amos; Adler, Alma J; Dirks, Rebecca; Caldwell, Aya; Prieto-Merino, David; Aerts, Ann; Pearce, Neil; Perel, Pablo	BACKGROUND: Ghana faces an increasing burden of non-communicable disease with rates of hypertension estimated as high as 36% in adults. Despite these high rates, hypertension control remains very poor in Ghana (4%). The current project aims to implement and evaluate a community-based programme to raise awareness, and to improve treatment and control of hypertension in the Eastern Region of Ghana.…	2017	04//	BMC public health	17	1	368-368	10.1186/s12889-017-4260-5	Lamptey 2017
	Yes	2837	Prevalence, associated factors, awareness, treatment, and control of hypertension: Findings from a cross sectional study conducted as a part of a community based intervention trial in Surkhet, Mid-western region of Nepal.	Khanal, Mahesh Kumar; Dhungana, Raja Ram; Bhandari, Pratiksha; Gurung, Yadav; Paudel, K N	BACKGROUND: Hypertension is one of the leading public health problems globally. About half of the deaths from cardiovascular diseases were attributed to hypertension in 2008. Reduction of blood pressure to normal range is one of the major challenges in preventing complications and future burden of cardiovascular diseases. Therefore, this study aims to determine prevalence, awareness, treatment an…	2017	//	PloS one	12	10	e0185806-e0185806	10.1371/journal.pone.0185806	Khanal 2017
	Yes	2847	Burden of hypertension and associated risks for cardiovascular mortality in Cuba: Prospective cohort study of 150,000 men and women	Lacey, B W H; Dobell, E; Armas, N; Burrett, J; Peto, R; Duenas, A; Lewington, S	Background: Cardiovascular disease (CVD) is a leading cause of premature death in Cuba. Although raised blood pressure (BP) is an established risk factor for CVD, there is limited evidence on the prevalence and management of hypertension in Cuba. Purpose: To describe the prevalence, awareness, treatment and control of hypertension, and assess the CVD mortality attributable to hypertension in Cuba…	2017	//	European Heart Journal	38		1335-1336	10.1093/eurheartj/ehx502.P6258 LK - http://findit.library.jhu.edu/resolve?sid=EMBASE&issn=15229645&id=doi:10.1093%2Feurheartj%2Fehx502.P6258&atitle=Burden+of+hypertension+and+associated+risks+for+cardiovascular+mortality+in+Cuba%3A+Prospective+cohort+stu	Lacey 2017
	Yes	2849	Hypertensive end organ damage in an elderly cohort of tanzanians	Putnam, H; Jones, R; Rogathi, J; Gray, W; Walker, R	Background: Hypertension - a leading cause of morbidity and mortality - is a growing issue in Sub-Saharan Africa. Prevalence is high in the elderly population of Northern Tanzania but, surprisingly, not linked to increased mortality. Little evidence is available on the physiological effects of hypertension in Africans. Aim: Establish the prevalence of hypertensive end organ damage (EOD) in an eld…	2017	//	Age and Ageing	46			10.1093/ageing/afx110.40 LK - http://findit.library.jhu.edu/resolve?sid=EMBASE&issn=14682834&id=doi:10.1093%2Fageing%2Fafx110.40&atitle=Hypertensive+end+organ+damage+in+an+elderly+cohort+of+tanzanians&stitle=Age+Ageing&title=Age+and+Ageing&volume=46&issu	Putnam 2017
	Yes	2854	Prevalence of hypertension and its relationship with health complaints in elderly Iranians: A multi-site community-based study	Tanjani, P T; Dobson, A; Babanejad, M; Karim, H; Najafi, F	Background: The prevalence of Hypertension (HTN) in developing countries might have a different pattern in different countries. Objectives: This study aimed at investigating the current pattern of HTN and evaluating its relationship with health complaints in elderly Iranian individuals in 2012. Methods: This cross sectional study used multistage sampling to investigate 1 350 Iranian elderly subje…	2017	//	Iranian Red Crescent Medical Journal	19	1		10.5812/ircmj.44011 LK - http://findit.library.jhu.edu/resolve?sid=EMBASE&issn=20741812&id=doi:10.5812%2Fircmj.44011&atitle=Prevalence+of+hypertension+and+its+relationship+with+health+complaints+in+elderly+Iranians%3A+A+multi-site+community-based+study&s	Tanjani 2017
	Yes	2858	Prescription patterns and adequacy of blood pressure control among adult hypertensive patients in Kenya; findings and implications	Mbui, J M; Oluka, M N; Guantai, E M; Sinei, K A; Achieng, L; Baker, A; Jande, M; Massele, A; Godman, B	Background: Hypertension is a major cause of global morbidity and mortality, with high prevalence rates in Africa including Kenya. Consequently, it is imperative to understand current treatment approaches and their effectiveness in practice. Currently, there is paucity of such data in Kenya, which is a concern. The aim is to describe prescribing patterns and adequacy of blood pressure (BP) contro…	2017	//	Expert Review of Clinical Pharmacology	10	11	1263-1271	10.1080/17512433.2017.1371590 LK - http://findit.library.jhu.edu/resolve?sid=EMBASE&issn=17512441&id=doi:10.1080%2F17512433.2017.1371590&atitle=Prescription+patterns+and+adequacy+of+blood+pressure+control+among+adult+hypertensive+patients+in+Kenya%3B+fin	Mbui 2017
	Yes	2859	Awareness of hypertension and its impact on blood pressure control among elderly nigerians: report from the Ibadan study of aging	Raji, Y R; Abiona, T; Gureje, O	INTRODUCTION: Hypertension is highly prevalent among the elderly. Its awareness has a direct influence on control through drug adherence. Earlier studies have shown that awareness of hypertension is low among sub-Saharan African populations but only a few studies have looked at the prevalence and awareness of hypertension among the elderly.METHODS: The Ibadan Study of Ageing is a longitudinal coh…	2017	//	The Pan African medical journal	27		190-190	10.11604/pamj.2017.27.190.11682 LK - http://findit.library.jhu.edu/resolve?sid=EMBASE&issn=19378688&id=doi:10.11604%2Fpamj.2017.27.190.11682&atitle=Awareness+of+hypertension+and+its+impact+on+blood+pressure+control+among+elderly+nigerians%3A+report+from+	Raji 2017
	Yes	2868	Hypertension management in a population of older adults in rural South Africa	Jardim, T V; Reiger, S; Abrahams-Gessel, S; Gomez-Olive, F X; Wagner, R G; Wade, A; B√§rnighausen, T W; Salomon, J; Tollman, S; Gaziano, T A	Objective: Assess awareness, treatment, and control of hypertension, as an indication of its management, in rural South Africa, especially regarding modifiers of these variables. Methods: A population-representative sample of adults aged at least 40 years residing in the rural Agincourt subdistrict (Mpumalanga Province) covered by a long-term health and sociodemographic surveillance system was re…	2017	//	Journal of Hypertension	35	6	1283-1289	10.1097/HJH.0000000000001312 LK - http://findit.library.jhu.edu/resolve?sid=EMBASE&issn=14735598&id=doi:10.1097%2FHJH.0000000000001312&atitle=Hypertension+management+in+a+population+of+older+adults+in+rural+South+Africa&stitle=J.+Hypertens.&title=Journal	Jardim 2017
	Yes	2872	Hypertension and Cardiovascular Risk Profile in a Middle-Income Setting: The HELISUR Study	Diemer, F S; Baldew, S.-S.M.; Haan, Y C; Aartman, J Q; Karamat, F A; Nahar-Van Venrooij, L M W; Van Montfrans, G A; Oehlers, G P; Brewster, L M	BACKGROUND Hypertension is the leading risk factor responsible for premature death worldwide, but its burden has shifted to low- and middle-income countries. Therefore, we studied hypertension and cardiovascular risk in the population of Suriname, a middle-income country with a predominantly urban population of African and Asian ancestry. METHODS A random sample of 1,800 noninstitutionalized men …	2017	//	American Journal of Hypertension	30	11	1133-1140	10.1093/ajh/hpx105 LK - http://findit.library.jhu.edu/resolve?sid=EMBASE&issn=19417225&id=doi:10.1093%2Fajh%2Fhpx105&atitle=Hypertension+and+Cardiovascular+Risk+Profile+in+a+Middle-Income+Setting%3A+The+HELISUR+Study&stitle=Am.+J.+Hypertens.&title=Americ	Diemer 2017
Yes	Yes	2873	Epidemiology of hypertension in Northern Tanzania: A community-based mixed-methods study	Galson, S W; Staton, C A; Karia, F; Kilonzo, K; Lunyera, J; Patel, U D; Hertz, J T; Stanifer, J W	Introduction Sub-Saharan Africa is particularly vulnerable to the growing global burden of hypertension, but epidemiological studies are limited and barriers to optimal management are poorly understood. Therefore, we undertook a community-based mixed-methods study in Tanzania to investigate the epidemiology of hypertension and barriers to care. Methods In Northern Tanzania, between December 2013 …	2017	//	BMJ Open	7	11		10.1136/bmjopen-2017-018829 LK - http://findit.library.jhu.edu/resolve?sid=EMBASE&issn=20446055&id=doi:10.1136%2Fbmjopen-2017-018829&atitle=Epidemiology+of+hypertension+in+Northern+Tanzania%3A+A+community-based+mixed-methods+study&stitle=BMJ+Open&title=B	Galson 2017
	Yes	2874	Trends in prevalence, awareness, treatment and control of high blood pressure in the Seychelles between 1989 and 2013	Heiniger, S; Viswanathan, B; Gedeon, J; Paccaud, F; Bovet, P	Background: Limited data are available in the African region on trends in blood pressure (BP) and awareness, treatment and control rates. Objective: We examined trends in these indicators for a 25-year period in the Seychelles, a rapidly developing small island state in the African region. Methods: Population-based surveys of adults aged 25-64 years were performed in 1989, 1994, 2004 and 2013 usi…	2017	//	Journal of Hypertension	35	7	1465-1473	10.1097/HJH.0000000000001358 LK - http://findit.library.jhu.edu/resolve?sid=EMBASE&issn=14735598&id=doi:10.1097%2FHJH.0000000000001358&atitle=Trends+in+prevalence%2C+awareness%2C+treatment+and+control+of+high+blood+pressure+in+the+Seychelles+between+1989	Heiniger 2017
	Yes	2878	Prevalence, awareness, treatment, and control of hypertension in older people in Central Africa: the EPIDEMCA study	Pilleron, S; Aboyans, V; Desormais, I; Lacroix, P; Preux, P.-M.; Guerchet, M; Mbelesso, P; Ndamba-Bandzouzi, B; Desport, J.-C.; J√©sus, P; Tchalla, A E; Marin, B; Cl√©ment, J.-P.; Lambert, J.-C.; Dartigues, J.-F.	Hypertension represents a major global health burden. While older individuals of African descent are at higher risk of hypertension in western countries, epidemiologic data on hypertension in older native Africans are scarce. We assessed the prevalence and the level of awareness and control of hypertension among older adults in Central Africa. A total of 1990 individuals aged 65 years and older f…	2017	//	Journal of the American Society of Hypertension	11	7	449-460	10.1016/j.jash.2017.04.013 LK - http://findit.library.jhu.edu/resolve?sid=EMBASE&issn=18787436&id=doi:10.1016%2Fj.jash.2017.04.013&atitle=Prevalence%2C+awareness%2C+treatment%2C+and+control+of+hypertension+in+older+people+in+Central+Africa%3A+the+EPIDEMC	Pilleron 2017
	Yes	2879	Regional and Sex Differences in the Prevalence and Awareness of Hypertension: An H3Africa AWI-Gen Study Across 6 Sites in Sub-Saharan Africa	G√≥mez-Oliv√©, F X; Ali, S A; Made, F; Kyobutungi, C; Nonterah, E; Micklesfield, L; Alberts, M; Boua, R; Hazelhurst, S; Debpuur, C; Mashinya, F; Dikotope, S; Sorgho, H; Cook, I; Muthuri, S; Soo, C; Mukomana, F; Agongo, G; Wandabwa, C; Afolabi, S; Oduro, A; Tinto, H; Wagner, R G; Haregu, T; Wade, A; Kahn, K; Norris, S A; Crowther, N J; Tollman, S; Sankoh, O; Ramsay, M	Background There is a high prevalence of hypertension and related cardiovascular diseases in sub-Saharan Africa, yet few large studies exploring hypertension in Africa are available. The actual burden of disease is poorly understood and awareness and treatment to control it is often suboptimal. Objectives The study sought to report the prevalence of measured hypertension and to assess awareness a…	2017	//	Global Heart	12	2	81-90	10.1016/j.gheart.2017.01.007 LK - http://findit.library.jhu.edu/resolve?sid=EMBASE&issn=22118179&id=doi:10.1016%2Fj.gheart.2017.01.007&atitle=Regional+and+Sex+Differences+in+the+Prevalence+and+Awareness+of+Hypertension%3A+An+H3Africa+AWI-Gen+Study+Across	G√≥mez-Oliv√© 2017
	Yes	2880	Changes in prevalence, awareness, treatment and control of hypertension in disadvantaged French Caribbean populations, 2003 to 2014	Carr√®re, P; Halbert, N; Lamy, S; Inamo, J; Atallah, A; Lang, T		2017	//	Journal of Human Hypertension	31	9	596-601	10.1038/jhh.2017.24	Carr√®re 2017
	Yes	2898	The hypertension in Cuba. Magnitude of the problem and control	De La Noval, D R J; Due√±as, A; Armas, N; Acosta, M	Introduction: According to the World Health Organization (WHO), cardiovascular diseases are a major cause of morbidity and mortality in adults in industrialized countries and developing. It is estimated that there are over 1 500 million worldwide hypertensive (blood pressure ‚â•140 / 90 mm Hg) and this figure is expected to increase more in the coming years. This disease affects approximately 30%…	2016	//	Global Heart	11	2	e136-e136	10.1016/j.gheart.2016.03.474 LK - http://findit.library.jhu.edu/resolve?sid=EMBASE&issn=22118179&id=doi:10.1016%2Fj.gheart.2016.03.474&atitle=The+hypertension+in+Cuba.+Magnitude+of+the+problem+and+control&stitle=Glo.+Heart&title=Global+Heart&volume=11&is	DeLaNoval 2016
	Yes	2900	Trends in hypertension among poor french caribbean, 2003 to 2014: Better but still not good enough	Carr√®re, P; Halbert, N; H√©l√®ne-Pelage, J; Lang, T; Inamo, J; Atallah, A	Objective: The French West Indies are exposed to high rates of cardiovascularrelated early mortality and are among the most impoverished French territories. In 2001-03, the PHAPPG study highlighted poor management and control of hypertension in a disadvantaged Guadeloupean population. Since then, new processes of healthcare coordination and a pay-for-performance system have been developed. We aim…	2016	//	Journal of Hypertension	34		e83-e84	10.1097/01.hjh.0000491552.02246.4d LK - http://findit.library.jhu.edu/resolve?sid=EMBASE&issn=14735598&id=doi:10.1097%2F01.hjh.0000491552.02246.4d&atitle=Trends+in+hypertension+among+poor+french+caribbean%2C+2003+to+2014%3A+Better+but+still+not+good+enou	Carr√®re 2016		Effective coverage mentioned
Yes	Yes	2902	Determinants of high blood pressure and barriers to diagnosis and treatment in Dar es Salaam, Tanzania	Zack, R M; Irema, K; Kazonda, P; Leyna, G H; Liu, E; Spiegelman, D; Fawzi, W; Njelekela, M; Killewo, J; Danaei, G	Objectives: We assessed the prevalence and determinants of high blood pressure (BP), and barriers to diagnosis and treatment, in Dar es Salaam, Tanzania. Methods: We surveyed and screened 2174 communitydwelling adults aged at least 40 years in 2014 and conducted a follow-up after 1 year. Results: Median BP was 131/81 mmHg, and hypertension prevalence was 37%. Mean adjusted difference in SBP was 4…	2016	//	Journal of Hypertension	34	12	2353-2364	10.1097/HJH.0000000000001117 LK - http://findit.library.jhu.edu/resolve?sid=EMBASE&issn=14735598&id=doi:10.1097%2FHJH.0000000000001117&atitle=Determinants+of+high+blood+pressure+and+barriers+to+diagnosis+and+treatment+in+Dar+es+Salaam%2C+Tanzania&stitle=	Zack 2016
	Yes	2904	Social and economic gradients in hypertension prevalence and control in Russian federation	Kontsevaya, A; Shalnova, S; Deev, A; Boytsov, S	Introduction: There is evidence of social and economic inequalities in many aspects of health, including risk factors prevalence. Understanding these inequalities is important step for developing target and effective preventive programs. Objectives: to investigate association between hypertension prevalence, hypertension treatment and control with social and economic variables such as education, …	2016	//	Global Heart	11	2	e49-e49	10.1016/j.gheart.2016.03.172 LK - http://findit.library.jhu.edu/resolve?sid=EMBASE&issn=22118179&id=doi:10.1016%2Fj.gheart.2016.03.172&atitle=Social+and+economic+gradients+in+hypertension+prevalence+and+control+in+Russian+federation&stitle=Glo.+Heart&tit	Kontsevaya 2016
	Yes	2907	Social disparities explain differences in hypertension prevalence, detection and control in Colombia	Camacho, P A; Gomez-Arbelaez, D; Molina, D I; Sanchez, G; Arcos, E; Narvaez, C; Garc√≠a, H; P√©rez, M; Hernandez, E A; Duran, M; Cure, C; Sotomayor, A; Rico, A; David, T M; Cohen, D D; Rangarajan, S; Yusuf, S; Lopez-Jaramillo, P	Objective: Hypertension is the principal risk factor for cardiovascular diseases. The global Prospective Urban Rural Epidemiology study showed that the levels of awareness, treatment and control of this condition are very low worldwide and show large regional variations related to a country's income index. The aim of the present analysis was to identify associations between sociodemographic, geog…	2016	//	Journal of Hypertension	34	12	2344-2352	10.1097/HJH.0000000000001115 LK - http://findit.library.jhu.edu/resolve?sid=EMBASE&issn=14735598&id=doi:10.1097%2FHJH.0000000000001115&atitle=Social+disparities+explain+differences+in+hypertension+prevalence%2C+detection+and+control+in+Colombia&stitle=J.	Camacho 2016
	Yes	2912	Factors associated with hypertension prevalence, awareness, treatment and control among participants in the International Mobility in Aging Study (IMIAS)	Doulougou, B; Gomez, F; Alvarado, B; Guerra, R O; Ylli, A; Guralnik, J; Zunzunegui, M V	The aim of this study is to assess the factors associated with hypertension prevalence, awareness, treatment, and control, in the elderly populations of the International Mobility in Aging Study (IMIAS). Approximately 200 men and 200 women aged 65-74 years were recruited at each site (n=1995) during IMIAS' 2012 baseline survey at five cities: Kingston (Canada), Saint-Hyacinthe (Canada), Tirana (A…	2016	//	Journal of Human Hypertension	30	2	112-119	10.1038/jhh.2015.30 LK - http://findit.library.jhu.edu/resolve?sid=EMBASE&issn=14765527&id=doi:10.1038%2Fjhh.2015.30&atitle=Factors+associated+with+hypertension+prevalence%2C+awareness%2C+treatment+and+control+among+participants+in+the+International+Mobi	Doulougou 2016
	Yes	2913	Awareness, treatment and control of pre-hypertension, and hypertension among adults in Iran	Esteghamati, A; Etemad, K; Koohpayehzadeh, J; Abbasi, M; Meysamie, A; Khajeh, E; Asgari, F; Noshad, S; Rafei, A; Mousavizadeh, M; Neishaboury, M; Afarideh, M; Nakhjavani, M	BACKGROUND: Hypertension is a major risk factor for non-communicable diseases. Yet, Nation-wide prevalence and trend reports in developing countries are sparsely available. METHODS: Data from three cycles of Survey of Risk Factors of Non-communicable Diseases (SuRFNCD) 2005-2011 were aggregated. In 2011, 8218 adults aged 25 ‚Äì 70 years were enrolled. For trend analysis 68850, 4184, and 7416 adul…	2016	//	Archives of Iranian Medicine	19	7	456-464		Esteghamati 2016
	Yes	2914	Prevalence, awareness, and control of hypertension in the slums of Kolkata	Banerjee, S; Mukherjee, T K; Basu, S	Background Slum dwellers have poor socio-environmental conditions and less access to medical care, which make them susceptible to illnesses. Studies on urban slums have primarily focused on communicable diseases and less on lifestyle diseases, such as hypertension. Consequently, there is a paucity of prevalence studies of hypertension in slums in different parts of the country. The aim of the stu…	2016	//	Indian Heart Journal	68	3	286-294	10.1016/j.ihj.2015.09.029 LK - http://findit.library.jhu.edu/resolve?sid=EMBASE&issn=00194832&id=doi:10.1016%2Fj.ihj.2015.09.029&atitle=Prevalence%2C+awareness%2C+and+control+of+hypertension+in+the+slums+of+Kolkata&stitle=Indian+Heart+J.&title=Indian+Hea	Banerjee 2016
	Yes	2915	Disparities in hypertension prevalence, awareness, treatment and control between bouyei and han: Results from a Bi-Ethnic health survey in developing regions from south China	Dong, F; Wang, D; Pan, L; Yu, Y; Wang, K; Li, L; Wang, L; Liu, T; Zeng, X; Sun, L; Zhu, G; Feng, K; Zhang, B; Xu, K; Pang, X; Chen, T; Pan, H; Ma, J; Zhong, Y; Ping, B; Shan, G	Hypertension is highly prevalent in low-income population. This study aims to investigate ethnic disparities in hypertension and identify modifiable factors related to its occurrence and control in developing regions in South China. Blood pressure was measured in the Bouyei and Han populations during a community-based health survey in Guizhou, 2012. A multistage stratified sampling method was ado…	2016	//	International Journal of Environmental Research and Public Health	13	2		10.3390/ijerph13020233 LK - http://findit.library.jhu.edu/resolve?sid=EMBASE&issn=16604601&id=doi:10.3390%2Fijerph13020233&atitle=Disparities+in+hypertension+prevalence%2C+awareness%2C+treatment+and+control+between+bouyei+and+han%3A+Results+from+a+Bi-Eth	Dong 2016
	Yes	2916	Global disparities of hypertension prevalence and control	Mills, K T; Bundy, J D; Kelly, T N; Reed, J E; Kearney, P M; Reynolds, K; Chen, J; He, J	Background: Hypertension is the leading preventable cause of premature death worldwide. We examined global disparities of hypertension prevalence, awareness, treatment, and control in 2010 and compared secular changes from 2000 to 2010. Methods: We searched MEDLINE from 1995 through 2014 and supplemented with manual searches of retrieved article references. We included 135 population-based studie…	2016	//	Circulation	134	6	441-450	10.1161/CIRCULATIONAHA.115.018912 LK - http://findit.library.jhu.edu/resolve?sid=EMBASE&issn=15244539&id=doi:10.1161%2FCIRCULATIONAHA.115.018912&atitle=Global+disparities+of+hypertension+prevalence+and+control&stitle=Circulation&title=Circulation&volume=	Mills 2016
	Yes	2917	Prevalence, awareness, treatment, and control of hypertension in the older population: Results from the multiple national studies on ageing	Yang, F; Qian, D; Hu, D	The international comparisons that provided useful epidemiologic information of hypertension in the elderly people is still sparse; we aim to provide the latest international estimates on the burden of hypertension. These sampling methods of the selection of surveys mainly used multistage population registry; this cross-national study of 63,014 adults aged ‚â•50 years was from in four high-income…	2016	//	Journal of the American Society of Hypertension	10	2	140-148	10.1016/j.jash.2015.11.016 LK - http://findit.library.jhu.edu/resolve?sid=EMBASE&issn=18787436&id=doi:10.1016%2Fj.jash.2015.11.016&atitle=Prevalence%2C+awareness%2C+treatment%2C+and+control+of+hypertension+in+the+older+population%3A+Results+from+the+mult	Yang 2016
	Yes	2918	Population-based prevalence of high blood pressure among adults in an urban slum in Enugu, South East Nigeria	Ezeala-Adikaibe, B A; Orjioke, C; Ekenze, O S; Ijoma, U; Onodugo, O; Okudo, G; Okwara, C; Chime, P; Mbadiwe, N; Eddy, A; Onyekonwu, C; Onyebueke, G; Ulasi, I; Mba, A U	In sub-Saharan Africa (SSA), rapid urbanization and changing lifestyle have modified the profile and pattern of various medical disorders. Apart from high prevalence rates, recent trends with regard to hypertension in Africa include: low levels of awareness, treatment and control. Although a large number of studies provide data about hypertension in SSA, few studies focused on special populations…	2016	//	Journal of Human Hypertension	30	4	285-291	10.1038/jhh.2015.49 LK - http://findit.library.jhu.edu/resolve?sid=EMBASE&issn=14765527&id=doi:10.1038%2Fjhh.2015.49&atitle=Population-based+prevalence+of+high+blood+pressure+among+adults+in+an+urban+slum+in+Enugu%2C+South+East+Nigeria&stitle=J.+Hum.+Hyp	Ezeala-Adikaibe 2016
	Yes	2932	Determinants of hypertension in a young adult Ugandan population in epidemiological transition-the MEPI-CVD survey	Kayima, J; Nankabirwa, J; Sinabulya, I; Nakibuuka, J; Zhu, X; Rahman, M; Longenecker, C T; Katamba, A; Mayanja-Kizza, H; Kamya, M R	BACKGROUND: High blood pressure is the principal risk factor for stroke, heart failure and kidney failure in the young population in Africa. Control of hypertension is associated with a larger reduction in morbidity and mortality in younger populations compared with the elderly; however, blood pressure control efforts in the young are hampered by scarcity of data on prevalence and factors influen…	2015	//	BMC public health	15		830-830	10.1186/s12889-015-2146-y LK - http://findit.library.jhu.edu/resolve?sid=EMBASE&issn=14712458&id=doi:10.1186%2Fs12889-015-2146-y&atitle=Determinants+of+hypertension+in+a+young+adult+Ugandan+population+in+epidemiological+transition-the+MEPI-CVD+survey&sti	Kayima 2015
	Yes	2937	Global burden of hypertension: Analysis of population-based studies from 89 countries	Mills, K T; Bundy, J D; Kelly, T N; Reed, J E; Kearney, P M; Reynolds, K; Chen, J; He, J	Background: Hypertension is the leading preventable cause of premature death worldwide. Objective: We estimated the prevalence, awareness, treatment and control of hypertension worldwide in 2010 and compared the global burden of hypertension in 2000 and 2010. Method: We searched MEDLINE for published reports from January 2001 to June 2014 and supplemented with manual searches of references from r…	2015	//	Journal of Hypertension	33		e2-e2	10.1097/01.hjh.0000469726.59998.cc LK - http://findit.library.jhu.edu/resolve?sid=EMBASE&issn=02636352&id=doi:10.1097%2F01.hjh.0000469726.59998.cc&atitle=Global+burden+of+hypertension%3A+Analysis+of+population-based+studies+from+89+countries&stitle=J.+Hy	Mills 2015
	Yes	2943	Awareness, treatment and control of hypertension in jatinangor sub-district between March-November 2014	Hamzah, N K A; Roesli, R M A; Sofiatin, Y; Sukandar, H	Background: Hypertension is usually asymptomatic until an acute cardiovascular event occurs; screening for hypertension is a critical aspect of preventive medicine. Awareness of blood pressure is important to successfully control hypertension. More than two thirds of hypertensive populations are either unaware of their elevated blood pressure or are not treated adequately to minimize the cardiova…	2015	//	Journal of Hypertension	33		e34-e35	10.1097/01.hjh.0000469847.85822.b1 LK - http://findit.library.jhu.edu/resolve?sid=EMBASE&issn=02636352&id=doi:10.1097%2F01.hjh.0000469847.85822.b1&atitle=Awareness%2C+treatment+and+control+of+hypertension+in+jatinangor+sub-district+between+March-November	Hamzah 2015
	Yes	2949	Educational level influence in the prevalence, awareness, treatment and control of hypertension in Colombia	Lopez Jaramillo, P; Camacho Lopez, P A; G√≥mez Arbelaez, D; Alvarado, L; Molina, D I; Sanchez, G; Arcos, E; Narvaez, C; Garcia, H; Perez, M; Ca√±on, W; Cure, C; Sotomayor, A; Rico, A; David, T; Rangarajan, S; Yusuf, S	Objective: To assess the relation of the education level in prevalence, awareness, treatment and control of hypertension in Colombia. Design and method: Cross-sectional study with longitudinal component. All participants were selected from urban and rural communities within 11 of Colombia's departments. Households were eligible if at least one member was 35 to 70 years old and if the members inte…	2015	//	Journal of Hypertension	33		e392-e393	10.1097/01.hjh.0000468603.20917.d5 LK - http://findit.library.jhu.edu/resolve?sid=EMBASE&issn=02636352&id=doi:10.1097%2F01.hjh.0000468603.20917.d5&atitle=Educational+level+influence+in+the+prevalence%2C+awareness%2C+treatment+and+control+of+hypertension+	LopezJaramillo 2015
	Yes	2951	One-year routine opportunistic screening for hypertension in formal medical settings and potential improvements in hypertension awareness among older persons in developing countries: Evidence from the study on global ageing and adult health (SAGE)	Maurer, J; Ramos, A	Hypertension is a leading risk factor in the global disease burden. Limited hypertension awareness is a major determinant of widespread gaps in hypertension treatment and control, especially in developing countries. We analyzed data on persons aged 50 years or older from 6 low-and middle-income countries participating in the first wave (2007-2010) of the World Health Organization's Survey of Glob…	2015	//	American Journal of Epidemiology	181	3	180-184	10.1093/aje/kwu339 LK - http://findit.library.jhu.edu/resolve?sid=EMBASE&issn=14766256&id=doi:10.1093%2Faje%2Fkwu339&atitle=One-year+routine+opportunistic+screening+for+hypertension+in+formal+medical+settings+and+potential+improvements+in+hypertension+aw	Maurer 2015
	Yes	2952	Prevalence, awareness, treatment, and control of hypertension in Lebanon	Matar, D; Frangieh, A H; Abouassi, S; Bteich, F; Saleh, A; Salame, E; Kassab, R; Azar, R R	The prevalence and factors related to hypertension (HTN) treatment and control are well investigated in the Western world but remain poorly understood in the Middle East and in middle-income countries such as Lebanon. In order to measure the prevalence, awareness, treatment, and control rates of HTN in Lebanon, the authors measured blood pressure (BP) in 1697 adults. The prevalence of optimal BP …	2015	//	Journal of Clinical Hypertension	17	5	381-388	10.1111/jch.12485 LK - http://findit.library.jhu.edu/resolve?sid=EMBASE&issn=17517176&id=doi:10.1111%2Fjch.12485&atitle=Prevalence%2C+awareness%2C+treatment%2C+and+control+of+hypertension+in+Lebanon&stitle=J.+Clin.+Hypertens.&title=Journal+of+Clinical+Hy	Matar 2015
	Yes	2957	Burden of undiagnosed hypertension in sub-saharan africa: A systematic review and meta-analysis	Ataklte, F; Erqou, S; Kaptoge, S; Taye, B; Echouffo-Tcheugui, J B; Kengne, A P	The burden of hypertension in Sub-Saharan Africa has been increasing over the past few decades. However, a large proportion of the population with hypertension remains undiagnosed, untreated, or inadequately treated, contributing to the rising burden of cardiovascular disease in the region. We conducted a systematic review and meta-analysis to assess the recent burden of hypertension in Sub-Sahar…	2015	//	Hypertension	65	2	291-298	10.1161/HYPERTENSIONAHA.114.04394 LK - http://findit.library.jhu.edu/resolve?sid=EMBASE&issn=15244563&id=doi:10.1161%2FHYPERTENSIONAHA.114.04394&atitle=Burden+of+undiagnosed+hypertension+in+sub-saharan+africa%3A+A+systematic+review+and+meta-analysis&stit	Ataklte 2015
	Yes	2971	Hypertension in Egypt: A systematic review	Hasan, D M; Emeash, A H; Mustafa, S B; Abdelazim, G E A; El-din, A A	Background: With 29% of the world‚Äôs adult population projected to have hypertension by the year 2025, prevention and management of hypertension have become a public health priority. Hypertension also referred to as high blood pressure, in which the arteries have persistent high blood pressure. This results in a condition where the heart has to work harder than normal to flow blood through the v…	2014	//	Current Hypertension Reviews	10	3	134-141		Hasan 2014
	Yes	2980	Perceptions of inhibitors and facilitators for adhering to hypertension treatment among insured patients in rural Nigeria: a qualitative study	Odusola, A O; Hendriks, M; Schultsz, C; Bolarinwa, O A; Akande, T; Osibogun, A; Agyemang, C; Ogedegbe, G; Agbede, K; Adenusi, P; Lange, J; van Weert, H; Stronks, K; Haafkens, J A	BACKGROUND: Universal health care coverage has been identified as a promising strategy for improving hypertension treatment and control rates in sub Saharan Africa (SSA). Yet, even when quality care is accessible, poor adherence can compromise treatment outcomes. To provide information for adherence support interventions, this study explored what low income patients who received hypertension care…	2014	//	BMC health services research	14		624-624	10.1186/s12913-014-0624-z LK - http://findit.library.jhu.edu/resolve?sid=EMBASE&issn=14726963&id=doi:10.1186%2Fs12913-014-0624-z&atitle=Perceptions+of+inhibitors+and+facilitators+for+adhering+to+hypertension+treatment+among+insured+patients+in+rural+Nige	Odusola 2014		Effective coverage mentioned
	Yes	2983	Useful information for hypertension management reform in community health care: Prevalence, awareness, treatment and control among Guangzhou adults	Wu, X; Pan, B; Chen, X; Zhuang, X; Zhu, K; Zeng, L; Dai, L; Dong, X	Background: Objective data on hypertension prevalence and management in local areas are scarce. We assessed the prevalence of hypertension and its management in Guangzhou adult population. Methods: A stratified multistage cluster sampling with probability proportional to size method was used in this survey. Information on a total of 23=939 respondents, aged 15 years old or above, having a gender …	2014	//	Clinical and Experimental Hypertension	36	4	227-235	10.3109/10641963.2013.810225 LK - http://findit.library.jhu.edu/resolve?sid=EMBASE&issn=15256006&id=doi:10.3109%2F10641963.2013.810225&atitle=Useful+information+for+hypertension+management+reform+in+community+health+care%3A+Prevalence%2C+awareness%2C+tre	Wu 2014
	Yes	2985	Trends of hypertension prevalence, awareness, treatment and control in rural areas of northern China during 1991-2011	Wang, J; Ning, X; Yang, L; Lu, H; Tu, J; Jin, W; Zhang, W; Su, T.-C.	This study aims to investigate the trends in prevalence, awareness, treatment and control of hypertension among rural residents aged 35-74 years in northern China during the country's rapid economic development from 1991 to 2011. Two surveys, conducted in 1991and 2011, included 2196 and 1939 participants aged 35-74 years from same villages in Ji County, Tianjin of China, respectively. The prevale…	2014	//	Journal of Human Hypertension	28	1	25-31	10.1038/jhh.2013.44 LK - http://findit.library.jhu.edu/resolve?sid=EMBASE&issn=14765527&id=doi:10.1038%2Fjhh.2013.44&atitle=Trends+of+hypertension+prevalence%2C+awareness%2C+treatment+and+control+in+rural+areas+of+northern+China+during+1991-2011&stitle=J	Wang 2014
	Yes	2987	Prevalence of hypertension in rural populations from Ibero-America and the Caribbean.	D√≠az, A A; Tringler, M F	Hypertension and cardiovascular risk factors are widespread in developing countries, but little is known about cardiovascular risk profiles in rural communities from Ibero-America and the Caribbean. The aim of the present study was to evaluate the peer-reviewed literature published from 1990 to 2012 relating to the prevalence of hypertension in rural populations from Ibero-America and the Caribbe…	2014	//	Rural and remote health	14		2591-2591		D√≠az 2014
	Yes	2988	Prevalence, awareness, treatment and control of hypertension in urban poor communities in Accra, Ghana	Awuah, R B; Anarfi, J K; Agyemang, C; Ogedegbe, G; De-Graft Aikins, A	Background: Hypertension is a major public health problem in many sub-Saharan African countries including Ghana, but data on urban poor communities are limited the aim of this study was therefore to assess the prevalence, awareness, management and control of hypertension among a young adult population in their reproductive ages living in urban poor communities in Accra. Methods: Cross-sectional, …	2014	//	Journal of Hypertension	32	6	1203-1210	10.1097/HJH.0000000000000165 LK - http://findit.library.jhu.edu/resolve?sid=EMBASE&issn=14735598&id=doi:10.1097%2FHJH.0000000000000165&atitle=Prevalence%2C+awareness%2C+treatment+and+control+of+hypertension+in+urban+poor+communities+in+Accra%2C+Ghana&sti	Awuah 2014
	Yes	2989	Prevalence, awareness, treatment, and control of hypertension in high-, middle-, and lowincome provinces of China	Liu, P; Lv, J; Liu, F; Li, D; Hao, M	Objective To examine hypertension prevalence, awareness, treatment, and control in high-, middle-, and low-income provinces in China. Methods We conducted a systematic search for relevant studies in three electronic databases (CNKI, Wanfang and PubMed) from January 2003 to March 2014, as well as a manual search of bibliographies of retrieved articles. We identified studies that reported age- and …	2014	//	Cardiology (Switzerland)	129		15-15		Liu 2014
	Yes	2990	Prevalence, awareness, treatment and control of hypertension in a Sub-Saharan African cohort	Schutte, R; Huisman, H W; Smith, W; Van Rooyen, J M; Fourie, C M T; Kruger, R; Uys, L; Ware, L; Mels, C; Greef, M; Kruger, I M; Schutte, A E	Evidence exists that globally a decrease in systolic blood pressure (SBP) has taken place since the 1980's, partially due to advances in the management of hypertension. However, this decrease was not observed in Sub-Saharan Africa with even increases being reported in countries from West Africa. Underdiagnoses, lack of awareness, treatment or control in those treated may contribute to this observ…	2014	//	Journal of the American Society of Hypertension	8	4	e84-e85	10.1016/j.jash.2014.03.198 LK - http://findit.library.jhu.edu/resolve?sid=EMBASE&issn=19331711&id=doi:10.1016%2Fj.jash.2014.03.198&atitle=Prevalence%2C+awareness%2C+treatment+and+control+of+hypertension+in+a+Sub-Saharan+African+cohort&stitle=J.+Am.+Soc.+	Schutte 2014
	Yes	2992	Awareness, treatment, control of hypertension and utilization of health care services following screening in the North-central region of Burkina Faso	Doulougou, B; Kouanda, S; Ou√©draogo, G H; Meda, B I; Bado, A; Zunzunegui, M V	Introduction: in Africa, a non-urban area is affected by hypertension. But in Burkina Faso, no study on factors associated with awareness, treatment and control of hypertension has not yet been published. The objectives of this report are to: (i) identify the factors associated with awareness, treatment, and control of hypertension in the adult population of Kaya health and demographic surveillan…	2014	//	Pan African Medical Journal	19			10.11604/pamj.2014.19.259.4707 LK - http://findit.library.jhu.edu/resolve?sid=EMBASE&issn=19378688&id=doi:10.11604%2Fpamj.2014.19.259.4707&atitle=Awareness%2C+treatment%2C+control+of+hypertension+and+utilization+of+health+care+services+following+screenin	Doulougou 2014
	Yes	2994	Hypertension among older adults in lowand middle-income countries: Prevalence, awareness and control	Lloyd-Sherlock, P; Beard, J; Minicuci, N; Ebrahim, S; Chatterji, S	Background: This study uses data from the World Health Organization's Study on Global Ageing and Adult Health (SAGE) to examine patterns of hypertension prevalence, awareness, treatment and control for people aged 50 years and over in China, Ghana, India, Mexico, the Russian Federation and South Africa. Methods: The SAGE sample comprises of 35 125 people aged 50 years and older, selected randomly…	2014	//	International Journal of Epidemiology	43	1	116-128	10.1093/ije/dyt215 LK - http://findit.library.jhu.edu/resolve?sid=EMBASE&issn=14643685&id=doi:10.1093%2Fije%2Fdyt215&atitle=Hypertension+among+older+adults+in+lowand+middle-income+countries%3A+Prevalence%2C+awareness+and+control&stitle=Int.+J.+Epidemiol.	Lloyd-Sherlock 2014
	Yes	3002	Hypertension prevalence, awareness, treatment, and control and sodium intake in Shandong Province, China: baseline results from Shandong-Ministry of Health Action on Salt Reduction and Hypertension (SMASH), 2011.	Bi, Zhenqiang; Liang, Xiaofeng; Xu, Aiqiang; Wang, Linghong; Shi, Xiaoming; Zhao, Wenhua; Ma, Jixiang; Guo, Xiaolei; Zhang, Xiaofei; Zhang, Jiyu; Ren, Jie; Yan, Liuxia; Lu, Zilong; Wang, Huicheng; Tang, Junli; Cai, Xiaoning; Dong, Jing; Zhang, Juan; Chu, Jie; Engelgau, Michael; Yang, Quanhe; Hong, Yuling; Wang, Yu	INTRODUCTION: In China, population-based blood pressure levels and prevalence of hypertension are increasing. Meanwhile, sodium intake, a major risk factor for hypertension, is high. In 2011, to develop intervention priorities for a salt reduction and hypertension control project in Shandong Province (population 96 million), a cross-sectional survey was conducted to collect information on sodium …	2014	05//	Preventing chronic disease	11		E88-E88	10.5888/pcd11.130423	Bi 2014
	Yes	3011	Ethnic differences in the incidence of hypertension among rural Chinese adults: results from Liaoning Province.	Sun, Zhaoqing; Zheng, Liqiang; Zhang, Xingang; Li, Jue; Hu, Dayi; Sun, Yingxian	BACKGROUND: This study was conducted to examine the differences in the incidence of hypertension and associated risk factors between Mongolian and Han populations in northeast China. METHODS: A population-based sample of 4753 Mongolian subjects and 20,247 Han subjects aged ‚â• 35 years and free from hypertension at baseline were followed from 2004-2006 to 2010. Incident hypertension was defined a…	2014	//	PloS one	9	1	e86867-e86867	10.1371/journal.pone.0086867	Sun 2014
Yes	Yes	3013	Hypertension testing and treatment in Uganda and Kenya through the SEARCH study: An implementation fidelity and outcome evaluation.	Heller, D J; Balzer, Laura B; Kazi, D; Charlebois, E D; Kwarisiima, D; Mwangwa, F; Jain, V; Kotwani, P; Chamie, G; Cohen, C R; Clark, T D; Ayieko, J;Byonanabye, D M; Petersen, M;Kamya, M R; Havlir, D; Kahn, J G	Background: Hypertension (HTN) is the single leading risk factor for human mortality worldwide, and more prevalent in sub-Saharan Africa than any other region [1]-although resources for HTN screening, treatment, and control are few. Most regional pilot studies to leverage HIV programs for HTN control have achieved blood pressure control in half of participants or fewer [2,3,4]. But this control g…	2020	01//	PLoS one	15	1		10.1371/journal.pone.0222801	Heller 2020
	Yes	3014	High blood pressure in Panama: prevalence, sociodemographic and biologic profile, treatment, and control (STROBE).	Mc Donald Posso, Anselmo J; Motta Borrel, Jorge A; Fontes, Flavia; Cruz Gonzalez, Clara E; Pach√≥n Burgos, Alvaro A; Cumbrera Ortega, Alberto	The objective of this study is to estimate the prevalence, treatment, and control of high blood pressure, hypertension (HBP) in Panama and assess its associations with sociodemographic and biologic factors.A cross-sectional, descriptive study was conducted in Panama by administering a survey on cardiovascular risk factors to 3590 adults and measuring their blood pressure 3 times. A single-stage, …	2014	11//	Medicine	93	22	e101-e101	10.1097/MD.0000000000000101	McDonaldPosso 2014
	Yes	3016	Socio-demographic inequalities in the prevalence, diagnosis and management of hypertension in India: analysis of nationally-representative survey data.	Moser, Kath A; Agrawal, Sutapa; Davey Smith, George; Ebrahim, Shah	BACKGROUND: Hypertension is a major contributing factor to the current epidemic of cardiovascular disease in India. Small studies suggest high, and increasing, prevalence especially in urban areas, with poor detection and management, but national data has been lacking. The aim of the current study was to use nationally-representative survey data to examine socio-demographic inequalities in the pr…	2014	//	PloS one	9	1	e86043-e86043	10.1371/journal.pone.0086043	Moser 2014
	Yes	3020	Prevalence of hypertension and associated factors in Bedele Town, Southwest Ethiopia.	Bonsa, Feyie; Gudina, Esayas Kebede; Hajito, Kifle Woldemichael	BACKGROUND: Hypertension is the leading cause of death in the world and is the commonest cause for outpatient visits to physicians. The objective of this study was to assess the prevalence of hypertension and its risk factors among adults in Bedele Town, South-west Ethiopia. METHOD: A community-based cross-sectional survey was conducted by interviewing participants regarding their socio-demograph…	2014	01//	Ethiopian journal of health sciences	24	1	21-26	10.4314/ejhs.v24i1.3	Bonsa 2014
	Yes	3021	Hypertension in India: a systematic review and meta-analysis of prevalence, awareness, and control of hypertension.	Anchala, Raghupathy; Kannuri, Nanda K; Pant, Hira; Khan, Hassan; Franco, Oscar H; Di Angelantonio, Emanuele; Prabhakaran, Dorairaj	BACKGROUND: A region-specific (urban and rural parts of north, east, west, and south India) systematic review and meta-analysis of the prevalence, awareness, and control of hypertension among Indian patients have not been done before. METHODS: Medline, Web of Science, and Scopus databases from 1950 to 30 April 2013 were searched for 'prevalence, burden, awareness, and control of blood pressure (B…	2014	06//	Journal of hypertension	32	6	1170-1177	10.1097/HJH.0000000000000146	Anchala 2014
	Yes	3040	Social determinants status and hypertension: A Nationwide Cross-sectional Study in China	Zheng, C; Wang, Z; Wang, X; Chen, Z; Zhang, L; Kang, Y; Yang, Y; Jiang, L; Gao, R	To explore the association between unbalanced social determinants status and hypertension (HTN) in China, we conducted a cross-sectional survey in a sample of 299¬†220 Chinese in 2012 to 2015. Social determinants status were measured with: (a) district-level:Per capita GDP (Per_GDP), the number of hospital beds per 1000 residents (Per 1000_bed) and tertiary industry added value (TIAV); (b) indivi…	2020	//	Journal of Clinical Hypertension				10.1111/jch.14023 LK - http://findit.library.jhu.edu/resolve?sid=EMBASE&issn=17517176&id=doi:10.1111%2Fjch.14023&atitle=Social+determinants+status+and+hypertension%3A+A+Nationwide+Cross-sectional+Study+in+China&stitle=J.+Clin.+Hypertens.&title=Journal+of	Zheng 2020
	Yes	3044	The global epidemiology of hypertension	Mills, K T; Stefanescu, A; He, J	Hypertension is the leading cause of cardiovascular disease and premature death worldwide. Owing to the widespread use of antihypertensive medications, global mean blood pressure (BP) has remained constant or has decreased slightly over the past four decades. By contrast, the prevalence of hypertension has increased, especially in low- and middle-income countries (LMICs). Estimates suggest that 3…	2020	//	Nature Reviews Nephrology	16	4	223-237	10.1038/s41581-019-0244-2 LK - http://findit.library.jhu.edu/resolve?sid=EMBASE&issn=1759507X&id=doi:10.1038%2Fs41581-019-0244-2&atitle=The+global+epidemiology+of+hypertension&stitle=Nat.+Rev.+Nephrol.&title=Nature+Reviews+Nephrology&volume=16&issue=4&sp	Mills 2020
	Yes	3047	Prevalence, Awareness, Treatment, and Control of Hypertension among Young and Middle-Aged Adults: Results from a Community-Based Survey in Rural Tanzania	Muhihi, A J; Anaeli, A; Mpembeni, R N M; Sunguya, B F; Leyna, G; Kakoko, D; Kessy, A T; Mwanyika Sando, M; Njelekela, M; Urassa, D P	Background. Hypertension, which is the single most important risk factor for CVDs, is increasing at an alarming rate in most developing countries. This study estimated the prevalence, awareness, treatment, and control of hypertension among young and middle-aged adults in rural Morogoro, Tanzania. Furthermore, it explored factors associated with both prevalence and awareness of hypertension. Metho…	2020	//	International Journal of Hypertension	2020			10.1155/2020/9032476 LK - http://findit.library.jhu.edu/resolve?sid=EMBASE&issn=20900392&id=doi:10.1155%2F2020%2F9032476&atitle=Prevalence%2C+Awareness%2C+Treatment%2C+and+Control+of+Hypertension+among+Young+and+Middle-Aged+Adults%3A+Results+from+a+Commu	Muhihi 2020
	Yes	3048	Hypertension prevalence and control in Ulaanbaatar, Mongolia	Potts, H; Baatarsuren, U; Myanganbayar, M; Purevdorj, B; Lkhagvadorj, B.-U.; Ganbat, N; Dorjpalam, A; Boldbaatar, D; Tuvdendarjaa, K; Sampilnorov, D; Boldbaatar, K; Dashtseren, M; Batsukh, B; Tserengombo, N; Unurjargal, T; Palam, E; Bosurgi, R; So, G; Campbell, N R C; Bungert, A; Dashdorj, N	This study examines the prevalence, awareness, treatment, and control of hypertension in Ulaanbaatar, Mongolia, using both the American Heart Association and conventional thresholds (130/80 and 140/90¬†mm¬†Hg, respectively). In this randomized cross-sectional study, two-stage cluster sampling was used to obtain a sample of 4515 individuals aged ‚â•20¬†years. Hypertension was defined by the use of…	2020	//	Journal of Clinical Hypertension	22	1	103-110	10.1111/jch.13784 LK - http://findit.library.jhu.edu/resolve?sid=EMBASE&issn=17517176&id=doi:10.1111%2Fjch.13784&atitle=Hypertension+prevalence+and+control+in+Ulaanbaatar%2C+Mongolia&stitle=J.+Clin.+Hypertens.&title=Journal+of+Clinical+Hypertension&volum	Potts 2020
	Yes	3049	Hypertension prevalence, awareness, treatment, and control in Surinamese living in Suriname and The Netherlands: the HELISUR and HELIUS studies	Diemer, F S; Snijder, M B; Agyemang, C; Haan, Y C; Karamat, F A; van Montfrans, G A; Oehlers, G P; Peters, R J G; Brewster, L M; Stronks, K	We studied hypertension prevalence, awareness, treatment, and control among persons living in a middle-income country compared with those of similar ethnicity living in a high-income country. Data from the cross-sectional HELISUR and HELIUS studies were used among 1000 Surinamese and 6971 Surinamese migrants living in The Netherlands (18-70¬†years), respectively. Groups were formed based on count…	2020	//	Internal and emergency medicine	15	6	1041-1049	10.1007/s11739-019-02269-z LK - http://findit.library.jhu.edu/resolve?sid=EMBASE&issn=19709366&id=doi:10.1007%2Fs11739-019-02269-z&atitle=Hypertension+prevalence%2C+awareness%2C+treatment%2C+and+control+in+Surinamese+living+in+Suriname+and+The+Netherland	Diemer 2020
	Yes	3051	Epidemiology of Hypertension and Diabetes Mellitus in Latin America	Lopez-Jaramillo, P; Lopez-Lopez, J; Cohen, D; Alarcon-Ariza, N; Mogollon-Zehr, M	Hypertension and type 2 diabetes mellitus are two important risk factors that contribute to cardiovascular diseases worldwide. In Latin America hypertension prevalence varies from 30 to 50%. Moreover, the proportion of awareness, treatment and control of hypertension is very low. The prevalence of type 2 diabetes mellitus varies from 8 to 13% and near to 40% are unaware of their condition. In add…	2020	//	Current hypertension reviews				10.2174/1573402116999200917152952 LK - http://findit.library.jhu.edu/resolve?sid=EMBASE&issn=18756506&id=doi:10.2174%2F1573402116999200917152952&atitle=Epidemiology+of+Hypertension+and+Diabetes+Mellitus+in+Latin+America&stitle=Curr+Hypertens+Rev&title=Cu	Lopez-Jaramillo 2020
	Yes	3052	Short-term trends in the prevalence, awareness, treatment, and control of arterial hypertension in Peru	Villarreal-Zegarra, D; Carrillo-Larco, R M; Bernabe-Ortiz, A	The prevalence of hypertension has been declining in low- and middle-income countries (LMIC), particularly in Latin America and the Caribbean. However, we have not identified studies that evaluate trends for awareness, treatment, and control of hypertension in LMIC. We aimed to describe the trends in the prevalence, awareness, treatment, and control of hypertension in Peru. A cross-sectional anal…	2020	//	Journal of Human Hypertension				10.1038/s41371-020-0361-1 LK - http://findit.library.jhu.edu/resolve?sid=EMBASE&issn=14765527&id=doi:10.1038%2Fs41371-020-0361-1&atitle=Short-term+trends+in+the+prevalence%2C+awareness%2C+treatment%2C+and+control+of+arterial+hypertension+in+Peru&stitle=J	Villarreal-Zegarra 2020
	Yes	3053	Hypertension prevalence, associated factors, treatment and control in rural Cameroon: a cross-sectional study	Simo, L P; Agbor, V N; Noubiap, J J N; Nana, O P; Nkosu, P.S.-M.; Anouboweh, A F A; Ndi, J N; Mbock, J N; Bakari, N F; Tambou, H G G; Mbanya, D	INTRODUCTION: Sub-Saharan Africa is experiencing a surge in the burden of hypertension, and rural communities are increasingly affected by the epidemic. OBJECTIVES: We aimed to determine the prevalence of and factors associated with hypertension in rural communities of the Baham Health District (BHD), Cameroon. In addition, we sought to assess awareness, treatment and control rates of hypertensio…	2020	//	BMJ open	10	9	e040981-e040981	10.1136/bmjopen-2020-040981 LK - http://findit.library.jhu.edu/resolve?sid=EMBASE&issn=20446055&id=doi:10.1136%2Fbmjopen-2020-040981&atitle=Hypertension+prevalence%2C+associated+factors%2C+treatment+and+control+in+rural+Cameroon%3A+a+cross-sectional+stud	Simo 2020
	Yes	3054	Prevalence, awareness, treatment and control of hypertension among adults in Kenya: Cross-sectional national population-based survey	Pengpid, S; Peltzer, K	Background: Hypertension is a major and fast-growing public health problem in Africa. Aims: To determine the prevalence of hypertension and assess the levels of awareness, treatment and control in Kenya. Methods: A national cross-sectional study based on stratified cluster random sampling was conducted in 2015. The total sample included 4500 individuals aged 18‚Äì69 years, (60.0% female; median a…	2020	//	Eastern Mediterranean Health Journal	26	8	923-932	10.26719/emhj.20.063 LK - http://findit.library.jhu.edu/resolve?sid=EMBASE&issn=10203397&id=doi:10.26719%2Femhj.20.063&atitle=Prevalence%2C+awareness%2C+treatment+and+control+of+hypertension+among+adults+in+Kenya%3A+Cross-sectional+national+population-ba	Pengpid 2020
	Yes	3055	Low levels of awareness, treatment, and control of hypertension in Andean communities of Ecuador	Felix, C; Baldeon, M E; Zertuche, F; Fornasini, M; Paucar, M J; Ponce, L; Rangarajan, S; Yusuf, S; Lopez-Jaramillo, P	The major burden of hypertension (HTN) occurs in low-middle-income countries (LMIC) and it is the main modifiable risk factor for cardiovascular diseases (CVD). Few population studies on HTN prevalence have been carried out in Ecuador where there is limited information regarding its prevalence, awareness, treatment, and control. Thus, the aim of the present study was to determine the prevalence, …	2020	//	Journal of Clinical Hypertension				10.1111/jch.13982 LK - http://findit.library.jhu.edu/resolve?sid=EMBASE&issn=17517176&id=doi:10.1111%2Fjch.13982&atitle=Low+levels+of+awareness%2C+treatment%2C+and+control+of+hypertension+in+Andean+communities+of+Ecuador&stitle=J.+Clin.+Hypertens.&title=	Felix 2020
	Yes	3056	Prevalence, awareness, treatment and control of hypertension in Nigeria: Data from a nationwide survey 2017	Odili, A N; Chori, B S; Danladi, B; Nwakile, P C; Okoye, I C; Abdullahi, U; Nwegbu, M N; Zawaya, K; Essien, I; Sada, K; Ogedengbe, J O; Aje, A; Isiguzo, G C	Background: Previous studies that evaluated the prevalence, awareness and treatment of hypertension in Nigeria were either localized to some specific regions of the country or non-standardized thereby making evaluation of trend in hypertension care difficult. Methods: We used the World Health Organization (WHO) STEPwise approach to chronic disease risk factor surveillance to evaluate in a nationa…	2020	//	Global Heart	15	1		10.5334/GH.848 LK - http://findit.library.jhu.edu/resolve?sid=EMBASE&issn=22118179&id=doi:10.5334%2FGH.848&atitle=Prevalence%2C+awareness%2C+treatment+and+control+of+hypertension+in+Nigeria%3A+Data+from+a+nationwide+survey+2017&stitle=Glo.+Heart&title=Gl	Odili 2020
	Yes	3066	Awareness, treatment, and control of hypertension and related factors in adult Iranian population.	Mirzaei, Mohsen; Mirzaei, Masoud; Bagheri, Behnam; Dehghani, Ali	BACKGROUND: Hypertension, known as the silent killer, is a major risk factor for cardiovascular disease. Awareness and treatment of hypertension is not appropriate in the world, and this has led to an increase in mortality and morbidity caused by uncontrolled hypertension. This study aims to estimate awareness, treated, and controlled hypertensive and relevant predictors in an adult Iranian popul…	2020	05//	BMC public health	20	1	667-667	10.1186/s12889-020-08831-1	Mirzaei 2020
	Yes	3067	Impact of the 2017 American College of Cardiology/American Heart Association Guidelines on Prevalence of Hypertension in Ghana.	Abariga, Samuel A; Al Kibria, Gulam Muhammed; Albrecht, Jennifer S	We investigated the prevalence of hypertension in Ghana using the 2017 American College of Cardiology/American Heart Association (ACC/AHA) criteria and compared with prevalence estimates using the Seventh Report of the Joint National Committee on Prevention, Detection, Evaluation, and Treatment of High Blood Pressure (JNC7) criteria. Among 13,220 Ghanaians aged 15-49 years, the prevalence of hype…	2020	06//	The American journal of tropical medicine and hygiene	102	6	1425-1431	10.4269/ajtmh.19-0272	Abariga 2020
	Yes	3076	Prevalence, awareness, treatment and control of high blood pressure in the elderly according to the ethnic group. Colombian survey.	Barrera, Lena; G√≥mez, Fernando; Ortega-Lenis, Delia; Corchuelo Ojeda, Jairo; M√©ndez, Fabi√°n	INTRODUCTION: High blood pressure (HBP) is the main cardiovascular risk factor, it is more prevalent in the older adult population, and the prevalence can vary between ethnic groups. OBJECTIVE: To estimate the prevalence of HBP, knowledge, treatment and control in population aged ‚â•60 years, resident in Colombia, according to their ethnic condition. METHODS: Population sample selected by multist…	2019	06//	Colombia medica (Cali, Colombia)	50	2	115-127	10.25100/cm.v50i2.4124	Barrera 2019
	Yes	3078	Hypertension Prevalence, Treatment and Control in Older Adults in a Brazilian Capital City.	Sousa, Ana Luiza Lima; Batista, Sandro Rodrigues; Sousa, Andrea Cristina; Pacheco, Jade Alves S; Vitorino, Priscila Valverde de Oliveira; Pagotto, Val√©ria	BACKGROUND: The diagnosis, treatment and control of arterial hypertension are fundamental for a reduction in cardiovascular outcomes, especially in the elderly. In Brazil, there are few studies that specifically identified these rates in the elderly population. OBJECTIVE: To verify rates of prevalence, treatment and control of hypertension in elderly people living in the urban area of a Brazilian…	2019	03//	Arquivos brasileiros de cardiologia	112	3	271-278	10.5935/abc.20180274	Sousa 2019
	Yes	3087	Trends in status of hypertension in rural northeast China: results from two representative cross-sectional surveys, 2013-2018.	Xing, Liying; Liu, Shuang; Tian, Yuanmeng; Jing, Li; Ren, Guocheng; Dong, Yingna; Sun, Qun; Sun, Yingxian	OBJECTIVE: To investigate the long-term natural trends in the status of hypertension in rural northeast China from 2013 to 2018. METHODS: Two successive cross-sectional surveys were conducted in Liaoning rural areas in 2013 and 2018, which included 10‚Ää753 and 10‚Ää926 participants aged at least 40 years from different villages, respectively. A multistage, stratified, and cluster random sampling…	2019	08//	Journal of hypertension	37	8	1596-1605	10.1097/HJH.0000000000002076	Xing 2019
	Yes	3093	Technology enabled non-physician health workers extending telemedicine to rural homes to control hypertension and diabetes (TETRA): A pre-post demonstration project in Telangana, India.	Dandge, Shailendra; Jeemon, Panniyammakal; Reddy, P S	OBJECTIVES: We aimed to determine the feasibility and effectiveness of an intervention anchored on mHealth and task sharing strategy of involving non-physician health workers (NPHW) on population level detection, treatment and control of hypertension and diabetes in India. METHODS: Non-physician health workers (NPHWs) equipped with tablet computers that were linked with point-of-care devices for …	2019	//	PloS one	14	2	e0211551-e0211551	10.1371/journal.pone.0211551	Dandge 2019		Interesting to look at but not relevant; Review for Thesis
	Yes	3099	Hypertension and Pre-Hypertension Among Iranian Adults Population: a Meta-Analysis of Prevalence, Awareness, Treatment, and Control.	Afsargharehbagh, Roghaiyeh; Rezaie-Keikhaie, Khadije; Rafiemanesh, Hosien; Balouchi, Abbas; Bouya, Salehoddin; Dehghan, Behroz	PURPOSE OF REVIEW: This meta-analysis and systematic review was conducted to evaluate hypertension and prehypertension prevalence, awareness, treatment, and control in Iranian adults population. RECENT FINDINGS: In this study, six international and national databases were searched from inception until August 30, 2018. Forty-eight studies performed on 417,392 participants were included in the meta…	2019	04//	Current hypertension reports	21	4	27-27	10.1007/s11906-019-0933-z	Afsargharehbagh 2019
	Yes	3105	Non-communicable diseases risk factors and their determinants: A cross-sectional state-wide STEPS survey, Haryana, North India.	Thakur, J S; Jeet, Gursimer; Nangia, Ria; Singh, Divya; Grover, Sandeep; Lyngdoh, Tanica; Pal, Arnab; Verma, Ramesh; Aggarwal, Ramnika; Khan, Mohd Haroon; Saran, Rajiv; Jain, Sanjay; Gupta, K L; Kumar, Vivek	BACKGROUND: Recent studies have documented high variation in epidemiologic transition levels among Indian states with noncommunicable disease epidemic rising swiftly. However, the estimates suffer from non-availability of reliable data for NCDs from sub populations. In order to fill the knowledge gap, the distribution and determinants of NCD risk factors were studied along with awareness, treatme…	2019	//	PloS one	14	11	e0208872-e0208872	10.1371/journal.pone.0208872	Thakur 2019
	Yes	3112	Hypertension screening, awareness, treatment, and control in India: A nationally representative cross-sectional study among individuals aged 15 to 49 years.	Prenissl, Jonas; Manne-Goehler, Jennifer; Jaacks, Lindsay M; Prabhakaran, Dorairaj; Awasthi, Ashish; Bischops, Anne Christine; Atun, Rifat; B√§rnighausen, Till; Davies, Justine I; Vollmer, Sebastian; Geldsetzer, Pascal	BACKGROUND: Evidence on where in the hypertension care process individuals are lost to care, and how this varies among states and population groups in a country as large as India, is essential for the design of targeted interventions and to monitor progress. Yet, to our knowledge, there has not yet been a nationally representative analysis of the proportion of adults who reach each step of the hy…	2019	05//	PLoS medicine	16	5	e1002801-e1002801	10.1371/journal.pmed.1002801	Prenissl 2019
	Yes	3115	The prevalence, awareness, treatment, and control of hypertension among adults: the first cross-sectional national population-based survey in Laos.	Pengpid, Supa; Vonglokham, Manithong; Kounnavong, Sengchanh; Sychareun, Vanphanom; Peltzer, Karl	AIM: The aim of this study was to determine the national prevalence of hypertension and its awareness, treatment, and control in Laos. METHODS: A national cross-sectional study was conducted in 2013. Using stratified cluster random sampling, 2,543 individuals aged 18-64 years were included from Laos. According to WHO STEPS methodology, questionnaire interview, anthropometric and blood pressure me…	2019	//	Vascular health and risk management	15		27-33	10.2147/VHRM.S199178	Pengpid 2019
	Yes	3132	Burden of hypertension and associated risks for cardiovascular mortality in Cuba: a prospective cohort study	Armas Rojas, N; Dobell, E; Lacey, B; Varona-P√©rez, P; Burrett, J A; Lorenzo-V√°zquez, E; Calder√≥n Mart√≠nez, M; Sherliker, P; Bess Constant√©n, S; Morales Rigau, J M; Hern√°ndez L√≥pez, O J; Mart√≠nez Morales, M √Å; Alonso Alom√°, I; Achiong Estupi√±an, F; D√≠az Gonz√°lez, M; Rosquete Mu√±oz, N; Cendra Asencio, M; Peto, R; Emberson, J; Due√±as Herrera, A; Lewington, S	Background: In Cuba, hypertension control in primary care has been prioritised as a cost-effective means of addressing premature death from cardiovascular disease. However, there is little evidence from large-scale studies on the prevalence and management of hypertension in Cuba, and no direct evidence of the expected benefit of such efforts on cardiovascular mortality. Methods: In a prospective …	2019	//	The Lancet Public Health	4	2	e107-e115	10.1016/S2468-2667(18)30210-X LK - http://findit.library.jhu.edu/resolve?sid=EMBASE&issn=24682667&id=doi:10.1016%2FS2468-2667%2818%2930210-X&atitle=Burden+of+hypertension+and+associated+risks+for+cardiovascular+mortality+in+Cuba%3A+a+prospective+cohort+s	ArmasRojas 2019
	Yes	3151	A study on awareness treatment and control of hypertension among rural adult population of Kancheepuram, Tamil Nadu	Gopalakrishnan, S; Krishnakumar, J	Developing countries are thus likely to face an enormous burden of chronic non-communicable diseases (NCDs) in the near future in comparison to communicable disease which were once a major problem. Cardio Vascular Disease (CVD) is the number 1 cause of death globally and an estimated 17.7 million people died from CVD in 2015, representing 31% of all global deaths. CVD are the major cause of morbi…	2019	//	Indian Journal of Public Health Research and Development	10	11	1443-1447	10.5958/0976.5506.2019.03734.3 LK - http://findit.library.jhu.edu/resolve?sid=EMBASE&issn=09765506&id=doi:10.5958%2F0976.5506.2019.03734.3&atitle=A+study+on+awareness+treatment+and+control+of+hypertension+among+rural+adult+population+of+Kancheepuram%2C+T	Gopalakrishnan 2019
	Yes	3159	The trend in blood pressure and hypertension prevalence in the general population of South Kivu between 2012 and 2016: Results from two representative cross-sectional surveys‚ÄîThe Bukavu observational study	Katchunga, P B; Mirindi, P; Baleke, A; Ntaburhe, T; Twagirumukiza, M; M‚Äôbuyamba-Kabangu, J.-R.	Objective Data on blood pressure trends are scarce or unavailable in Sub-Saharan Africa in general and especially in the Democratic Republic of the Congo. This work addresses this gap by analyzing the dynamics in the prevalence and control of hypertension in a cohort of Congolese adults in South Kivu. Methods Two phases of data collection were conducted including a baseline at the beginning in 20…	2019	//	PLoS ONE	14	8		10.1371/journal.pone.0219377 LK - http://findit.library.jhu.edu/resolve?sid=EMBASE&issn=19326203&id=doi:10.1371%2Fjournal.pone.0219377&atitle=The+trend+in+blood+pressure+and+hypertension+prevalence+in+the+general+population+of+South+Kivu+between+2012+and	Katchunga 2019
	Yes	3160	Long-term and recent trends in hypertension awareness, treatment, and control in 12 high-income countries: an analysis of 123 nationally representative surveys	Zhou, B; Danaei, G; Stevens, G A; Bixby, H; Taddei, C; Carrillo-Larco, R M; Solomon, B; Riley, L M; Di Cesare, M; Iurilli, M L C; Rodriguez-Martinez, A; Zhu, A; Hajifathalian, K; Amuzu, A; Banegas, J R; Bennett, J E; Cameron, C; Cho, Y; Clarke, J; Craig, C L; Cruz, J J; Gates, L; Giampaoli, S; Gregg, E W; Hardy, R; Hayes, A J; Ikeda, N; Jackson, R T; Jennings, G; Joffres, M; Khang, Y.-H.; Koskine…	Background: Antihypertensive medicines are effective in reducing adverse cardiovascular events. Our aim was to compare hypertension awareness, treatment, and control, and how they have changed over time, in high-income countries. Methods: We used data from people aged 40‚Äì79 years who participated in 123 national health examination surveys from 1976 to 2017 in 12 high-income countries: Australia…	2019	//	The Lancet	394	10199	639-651	10.1016/S0140-6736(19)31145-6 LK - http://findit.library.jhu.edu/resolve?sid=EMBASE&issn=1474547X&id=doi:10.1016%2FS0140-6736%2819%2931145-6&atitle=Long-term+and+recent+trends+in+hypertension+awareness%2C+treatment%2C+and+control+in+12+high-income+countr	Zhou 2019		Effective coverage mentioned; Review for Thesis
	Yes	3161	Prevalence, awareness, treatment, and control of hypertension in a small northern town in Nicaragua: The Elieth-HIFARI study	Valladares, M J; Rodr√≠guez S√°ndigo, N A; Rizo Rivera, G O; Rodr√≠guez Jarqu√≠n, M A; Rivera Castillo, R M; L√≥pez Bonilla, I M	Background and aims: Hypertension is considered the most important risk factor for cardiovascular disease and is associated with high levels of morbidity, mortality, and health care expenditure. The negative effects of hypertension and its complications are preventable if those at risk are appropriately treated and controlled. Continually monitoring the epidemiological trends of hypertension is e…	2019	//	Health Science Reports	2	7		10.1002/hsr2.120 LK - http://findit.library.jhu.edu/resolve?sid=EMBASE&issn=23988835&id=doi:10.1002%2Fhsr2.120&atitle=Prevalence%2C+awareness%2C+treatment%2C+and+control+of+hypertension+in+a+small+northern+town+in+Nicaragua%3A+The+Elieth-HIFARI+study&sti	Valladares 2019
	Yes	3174	Impact of a community based intervention program on awareness, treatment and control of hypertension in a rural Panchayat, Kerala, India.	Thankappan, K R; Sivasankaran, S; Mini, G K; Daivadanam, Meena; Sarma, P S; Abdul Khader, S	OBJECTIVE: Community based intervention to control hypertension is extremely limited in India. We conducted this study to find the effectiveness of a community based intervention program on the awareness, treatment and control of hypertension. METHODS: A baseline survey was conducted among 4627 adults aged ‚â•30 years (men 44%) selected by cluster sampling. Information was collected using a struc…	2013	//	Indian heart journal	65	5	504-509	10.1016/j.ihj.2013.08.023	Thankappan 2013
	Yes	3175	Prevalence, awareness, and control of hypertension among Asian Indians living in urban Singapore and rural India.	Yip, Wanfen; Wong, Tien Y; Jonas, Jost B; Zheng, Yingfeng; Lamoureux, Ecosse L; Nangia, Vinay; Sabanayagam, Charumathi	BACKGROUND: Hypertension is a major modifiable risk factor associated with cardiovascular morbidity and mortality. We compared the epidemiology of hypertension in South Asian Indians living in two geographic regions with vastly different socioeconomic settings (urban Singapore and rural India). METHODS: We analyzed data from two large population-based studies: the Singapore Indian Eye Study (SIND…	2013	08//	Journal of hypertension	31	8	1539-1546	10.1097/HJH.0b013e328361d52b	Yip 2013
	Yes	3176	Blacks and Whites in the Cuba have equal prevalence of hypertension: confirmation from a new population survey.	Ord√∫√±ez, Pedro; Kaufman, Jay S; Benet, Mikhail; Morejon, Alain; Silva, Luis C; Shoham, David A; Cooper, Richard S	BACKGROUND: The excess burden of hypertension among blacks has been a prominent feature of the heath disparities literature, and many scientists presume it to be a stable and inevitable phenomenon. The underlying causes of this disparity can only be disentangled in a setting in which the population does not experience racial stratification of socioeconomic opportunities. While such conditions of …	2013	02//	BMC public health	13		169-169	10.1186/1471-2458-13-169	Ord√∫√±ez 2013
	Yes	3177	Prevalence, Awareness, Treatment, and Control of High Blood Pressure: A Population-Based Survey in Thai Nguyen, Vietnam.	Ha, Duc Anh; Goldberg, Robert J; Allison, Jeroan J; Chu, Thang Hong; Nguyen, Hoa L	BACKGROUND: Cardiovascular disease (CVD) is one of the leading causes of morbidity and mortality in Vietnam and hypertension (HTN) is an important and prevalent risk factor for CVD in the adult Vietnamese population. Despite an increasing prevalence of HTN in this country, information about the awareness, treatment, and control of HTN is limited. The objectives of this study were to describe the …	2013	//	PloS one	8	6	e66792-e66792	10.1371/journal.pone.0066792	Ha 2013
	Yes	3178	Prevalence, awareness, treatment and control of Hypertension among the elderly: the 2006 National Health and Morbidity Survey III in Malaysia.	Kiau, Bo Bee; Kau, Jasvindar; Nainu, Balkish Mohadir; Omar, Mohd Azahadi; Saleh, Mohmad; Keong, Yau Weng; Hock, Lim Kuang	INTRODUCTION: The objective of this study was to determine the prevalence and factors associated with the awareness, treatment and control of hypertension among the elderly population in Malaysia. METHODS: Analysis of secondary data from a cross-sectional national population based survey using stratified multistage sampling conducted from April to August 2006 throughout Malaysia National Health a…	2013	08//	The Medical journal of Malaysia	68	4	332-337		Kiau 2013
	Yes	3180	Prevalence, awareness, treatment and control of hypertension in the Palestinian population.	Khdour, M R; Hallak, H O; Shaeen, M; Jarab, A S; Al-Shahed, Q N	We determined the prevalence of hypertension and the level of awareness, treatment and control of hypertension among Palestinian adults in a population-based cross-sectional survey. Two-stage stratified sampling method was used to select 2077 participants from the general population aged 25 years and over. Trained observers obtained two blood pressure (BP) measurements from each individual by the…	2013	10//	Journal of human hypertension	27	10	623-628	10.1038/jhh.2013.26	Khdour 2013
	Yes	3197	Controlling hypertension in Turkey: Not a hopeless dream	Sengul, S; Erdem, Y; Akpolat, T; Derici, U; Sindel, S; Karatan, O; Turgan, C; Hasanoglu, E; Caglar, S; Erturk, S	Despite major progress in prevention, diagnosis, and treatment during the recent decades, hypertension remains the leading risk factor for cardiovascular disease and mortality throughout the world. The prevalence of hypertension in developing countries continues to rise reaching alarming rates. Several risk factors of hypertension appear to be more common in developing countries than in developed…	2013	//	Kidney International Supplements	3	4	326-331	10.1038/kisup.2013.68 LK - http://findit.library.jhu.edu/resolve?sid=EMBASE&issn=21571716&id=doi:10.1038%2Fkisup.2013.68&atitle=Controlling+hypertension+in+Turkey%3A+Not+a+hopeless+dream&stitle=Kidney+Int.+Suppl.&title=Kidney+International+Supplements&vo	Sengul 2013
	Yes	3198	Prevalence of Hypertension in China: A Cross-Sectional Study	Gao, Y; Chen, G; Tian, H; Lin, L; Lu, J; Weng, J; Jia, W; Ji, L; Xiao, J; Zhou, Z; Ran, X; Ren, Y; Chen, T; Yang, W	Aims:The present study aimed to assess the prevalence of hypertension among Chinese adults.Methods:Data were obtained from sphygmomanometer measurements and a questionnaire administered to 46239 Chinese adults ‚â•20 years of age who participated in the 2007-2008 China National Diabetes and Metabolic Disorders Study. Hypertension was defined as blood pressure ‚â•140/90 mm Hg or use of antihyperten…	2013	//	PLoS ONE	8	6		10.1371/journal.pone.0065938 LK - http://findit.library.jhu.edu/resolve?sid=EMBASE&issn=19326203&id=doi:10.1371%2Fjournal.pone.0065938&atitle=Prevalence+of+Hypertension+in+China%3A+A+Cross-Sectional+Study&stitle=PLoS+ONE&title=PLoS+ONE&volume=8&issue=6&s	Gao 2013
	Yes	3203	The impact of national and regional health systems arrangements on hypertension awareness, treatment and control: A systematic literature review	Paty, J; Maimaris, W; Perel, P; Legido-Quigley, H; Balabanova, D; Nieuwlaat, R; Mckee, M	Background: Around a billion people worldwide have hypertension (HT), a major risk factor for cardiovascular disease. A significant proportion of HT patients remain unaware, untreated, and are uncontrolled, despite the availability of inexpensive and effective medications. Weaknesses in health systems are thought to be a key contributor to the inadequacies in HT care and control globally. We perf…	2013	//	Circulation: Cardiovascular Quality and Outcomes	6	3			Paty 2013		Effective coverage mentioned
	Yes	3204	The burden and correlates of hypertension in rural Ghana: A cross-sectional study	Williams, E A; Keenan, K E; Ansong, D; Simpson, L M; Boakye, I; Boaheng, J M; Awuah, D; Nkyi, C A; Nyannor, I; Arhin, B; Alder, S; Benson, L S; Dickerson, T T	Aim Cardiovascular diseases (CVDs), of which hypertension is a major risk factor, are predicted to account for four times as many deaths as from communicable diseases by the year 2020. Hypertension, once rare, is rapidly becoming a major public health burden in sub-Saharan Africa (SSA). However, data on its prevalence, awareness, treatment and control are paltry, especially for rural communities.…	2013	//	Diabetes and Metabolic Syndrome: Clinical Research and Reviews	7	3	123-128	10.1016/j.dsx.2013.06.015 LK - http://findit.library.jhu.edu/resolve?sid=EMBASE&issn=18714021&id=doi:10.1016%2Fj.dsx.2013.06.015&atitle=The+burden+and+correlates+of+hypertension+in+rural+Ghana%3A+A+cross-sectional+study&stitle=Diabetes+Metab.+Syndr.+Clin	Williams 2013
	Yes	3205	The Influence of Health Systems on Hypertension Awareness, Treatment, and Control: A Systematic Literature Review	Maimaris, W; Paty, J; Perel, P; Legido-Quigley, H; Balabanova, D; Nieuwlaat, R; Mckee, M	Background:Hypertension (HT) affects an estimated one billion people worldwide, nearly three-quarters of whom live in low- or middle-income countries (LMICs). In both developed and developing countries, only a minority of individuals with HT are adequately treated. The reasons are many but, as with other chronic diseases, they include weaknesses in health systems. We conducted a systematic review…	2013	//	PLoS Medicine	10	7		10.1371/journal.pmed.1001490 LK - http://findit.library.jhu.edu/resolve?sid=EMBASE&issn=15491277&id=doi:10.1371%2Fjournal.pmed.1001490&atitle=The+Influence+of+Health+Systems+on+Hypertension+Awareness%2C+Treatment%2C+and+Control%3A+A+Systematic+Literature	Maimaris 2013		Effective coverage mentioned; Review for Thesis
	Yes	3206	The high prevalence of hypertension in rural-dwelling Tanzanian older adults and the disparity between detection, treatment and control: A rule of sixths?	Dewhurst, M J; Dewhurst, F; Gray, W K; Chaote, P; Orega, G P; Walker, R W	There are limited, reliable data on the prevalence of hypertension in East African populations. The aim of this study was to document the prevalence of hypertension in the rural Hai district of Tanzania. All consenting individuals aged 70 years and over who were living in 12 randomly-selected villages in the district underwent three consecutive sitting blood pressure (BP) measurements. An average…	2013	//	Journal of Human Hypertension	27	6	374-380	10.1038/jhh.2012.59 LK - http://findit.library.jhu.edu/resolve?sid=EMBASE&issn=09509240&id=doi:10.1038%2Fjhh.2012.59&atitle=The+high+prevalence+of+hypertension+in+rural-dwelling+Tanzanian+older+adults+and+the+disparity+between+detection%2C+treatment+and+	Dewhurst 2013
	Yes	3208	Hypertension prevalence, awareness, treatment, control and associated factors in a developing southern Chinese population: analysis of serial cross-sectional health survey data 2002-2010	Lao, X Q; Xu, Y J; Wong, M C; Zhang, Y H; Ma, W J; Xu, X J; Cai, Q M; Xu, H F; Wei, X L; Tang, J L; Griffiths, S M	BACKGROUND: The aim of this study was to investigate trends in the distribution, prevalence, awareness, treatment, and control of hypertension in a Chinese population that has had the fastest growing gross domestic product in the world over the past 3 decades.METHODS: Four standardized cross-sectional health surveys were conducted between 2002 and 2010 in a population consisting of 85 million res…	2013	//	American journal of hypertension	26	11	1335-1345	10.1093/ajh/hpt111 LK - http://findit.library.jhu.edu/resolve?sid=EMBASE&issn=19417225&id=doi:10.1093%2Fajh%2Fhpt111&atitle=Hypertension+prevalence%2C+awareness%2C+treatment%2C+control+and+associated+factors+in+a+developing+southern+Chinese+population%3A	Lao 2013
	Yes	3214	Hypertension and associated factors in older adults in South Africa	Peltzer, K; Phaswana-Mafuya, N	Background: Older adults are disproportionately affected by hypertension, which is an established risk factor for cardiovascular disease. Little attention has been focused on hypertension and associated factors among older adults in Africa. Therefore, this study aimed to investigate the prevalence and associated factors of hypertension in a national sample of older South Africans who participated…	2013	//	Cardiovascular Journal of Africa	24	3	66-71	10.5830/CVJA-2013-002 LK - http://findit.library.jhu.edu/resolve?sid=EMBASE&issn=19951892&id=doi:10.5830%2FCVJA-2013-002&atitle=Hypertension+and+associated+factors+in+older+adults+in+South+Africa&stitle=Cardiovas.+J.+Afri.&title=Cardiovascular+Journal+of	Peltzer 2013
	Yes	3217	Social epidemiology of hypertension in middle-income countries: Determinants of prevalence, diagnosis, treatment, and control in the WHO SAGE study	Basu, S; Millett, C	Large-scale hypertension screening campaigns have been recommended for middle-income countries. We sought to identify sociodemographic predictors of hypertension prevalence, diagnosis, treatment, and control among middle-income countries. We analyzed data from 47 443 adults in all 6 middle-income countries (China, Ghana, India, Mexico, Russia, and South Africa) sampled in nationally representativ…	2013	//	Hypertension	62	1	18-26	10.1161/HYPERTENSIONAHA.113.01374 LK - http://findit.library.jhu.edu/resolve?sid=EMBASE&issn=0194911X&id=doi:10.1161%2FHYPERTENSIONAHA.113.01374&atitle=Social+epidemiology+of+hypertension+in+middle-income+countries%3A+Determinants+of+prevalence%2C+diagno	Basu 2013
	Yes	3218	Hypertension awareness, treatment and control in Africa: A systematic review	Kayima, J; Wanyenze, R K; Katamba, A; Leontsini, E; Nuwaha, F	Background: Inadequate diagnosis and suboptimal control of hypertension is a major driver of cardiovascular morbidity and mortality in Africa. Understanding the levels of awareness, treatment and control of hypertension and the associated factors has important implications for hypertension control efforts.Methods: The PubMed database was searched for original articles related to awareness, treatm…	2013	//	BMC Cardiovascular Disorders	13			10.1186/1471-2261-13-54 LK - http://findit.library.jhu.edu/resolve?sid=EMBASE&issn=14712261&id=doi:10.1186%2F1471-2261-13-54&atitle=Hypertension+awareness%2C+treatment+and+control+in+Africa%3A+A+systematic+review&stitle=BMC+Cardiovasc.+Disord.&title=BMC+	Kayima 2013
	Yes	3219	Prevalence, awareness, treatment, and control of hypertension in rural and urban communities in high-, middle-, and low-income countries	Chow, C K; Teo, K K; Rangarajan, S; Islam, S; Gupta, R; Avezum, A; Bahonar, A; Chifamba, J; Dagenais, G; Diaz, R; Kazmi, K; Lanas, F; Wei, L; Lopez-Jaramillo, P; Fanghong, L; Ismail, N H; Puoane, T; Rosengren, A; Szuba, A; Temizhan, A; Wielgosz, A; Yusuf, R; Yusufali, A; McKee, M; Liu, L; Mony, P; Yusuf, S	IMPORTANCE: Hypertension is the most important preventable cause of morbidity and mortality globally, yet there are relatively few data collected using standardized methods. OBJECTIVE: To examine hypertension prevalence, awareness, treatment, and control in participants at baseline in the Prospective Urban Rural Epidemiology (PURE) study. DESIGN, SETTING, AND PARTICIPANTS: A cross-sectional study…	2013	//	JAMA - Journal of the American Medical Association	310	9	959-968	10.1001/jama.2013.184182 LK - http://findit.library.jhu.edu/resolve?sid=EMBASE&issn=15383598&id=doi:10.1001%2Fjama.2013.184182&atitle=Prevalence%2C+awareness%2C+treatment%2C+and+control+of+hypertension+in+rural+and+urban+communities+in+high-%2C+middle-%2	Chow 2013
	Yes	3220	Hypertension in Northern Angola: prevalence, associated factors, awareness, treatment and control.	Pires, J E; Sebasti√£o, Y V; Langa, A J; Nery, S V	Seventy-five million people are estimated to be hypertensive in sub-Saharan Africa. This translates in high morbidity and mortality, as hypertension is now considered to be the number one single risk factor for death worldwide. Accurate data from countries lacking national disease surveillance is needed to guide future evidence-driven health policies. The authors aimed to estimate the prevalence,…	2013	//	BMC public health	13		90-90	10.1186/1471-2458-13-90 LK - http://findit.library.jhu.edu/resolve?sid=EMBASE&issn=14712458&id=doi:10.1186%2F1471-2458-13-90&atitle=Hypertension+in+Northern+Angola%3A+prevalence%2C+associated+factors%2C+awareness%2C+treatment+and+control.&stitle=BMC+Publ	Pires 2013
	Yes	3233	Hypertension among Tunisian adults: Results of the TAHINA project	Ben Romdhane, H; Ben Ali, S; Skhiri, H; Traissac, P; Bougatef, S; Maire, B; Delpeuch, F; Achour, N	We performed a national survey to determine the prevalence, awareness, treatment and control of hypertension, one of the main cardiovascular risk factors, among the adult population in Tunisia. A total of 8007 adults aged 35-70 years were included in the study. Blood pressure (BP) measurements were taken by physicians with a mercury sphygmomanometer, and standard interviewing procedures were used…	2012	//	Hypertension Research	35	3	341-347	10.1038/hr.2011.198 LK - http://findit.library.jhu.edu/resolve?sid=EMBASE&issn=09169636&id=doi:10.1038%2Fhr.2011.198&atitle=Hypertension+among+Tunisian+adults%3A+Results+of+the+TAHINA+project&stitle=Hypertens.+Res.&title=Hypertension+Research&volume=35&i	BenRomdhane 2012
	Yes	3235	Awareness of hypertension and determinants of treatment in a community-based observational sample in da nang, Viet Nam	Boas, Z P; Fitzpatrick, A L; Ngo, Q V; Logerfo, J P	Introduction: Hypertension in Viet Nam is becoming an increasing source of mortality and morbidity. While data collection on hypertension in resource poor environments has been improving through the use of standardized surveys, little is known about how well treatments are being applied. Knowledge of gaps in diagnosis and treatment is necessary if appropriate public health programs are to develop…	2012	//	Circulation	125	10			Boas 2012
	Yes	3241	Awareness, treatment and control of hypertension, data from small city of Pakistan	Sial, J A; Sangi, S A; Sial, S	Objective To assess the awareness, treatment and control of hypertension in general population of one of city in Pakistan (larkana) Background Awareness of Hypertension in general population is still not adequate even in developed world. It needs to be addressed more in small cities like larkana. Methodology This survey was conducted in larkana where 300 persons randomly included from general pop…	2012	//	Journal of Hypertension	30		e199-e200	10.1097/01.hjh.0000420665.47167.8f LK - http://findit.library.jhu.edu/resolve?sid=EMBASE&issn=02636352&id=doi:10.1097%2F01.hjh.0000420665.47167.8f&atitle=Awareness%2C+treatment+and+control+of+hypertension%2C+data+from+small+city+of+Pakistan&stitle=J.+Hyp	Sial 2012
	Yes	3242	Trends of the awareness, treatment and control rates of hypertension in Iran	Khosravi, A	Introduction: Previous studies in Iranian population showed that despite improvement in the awareness, treatment and control rate of hypertension the situation is not desirable. Objectives: We aimed to evaluate the changes over time in the prevalence, awareness, treatment, and control rate of hypertension in intervention and reference areas of a comprehensive community trial with reference area. …	2012	//	Circulation	125	19	e886-e886	10.1161/CIR.0b013e31824fcdb3 LK - http://findit.library.jhu.edu/resolve?sid=EMBASE&issn=00097322&id=doi:10.1161%2FCIR.0b013e31824fcdb3&atitle=Trends+of+the+awareness%2C+treatment+and+control+rates+of+hypertension+in+Iran&stitle=Circulation&title=Circulat	Khosravi 2012
	Yes	3244	The burden of hypertension and its risk factors in Malawi: Nationwide population-based STEPS survey	Msyamboza, K P; Kathyola, D; Dzowela, T; Bowie, C	Hypertension is the most common cause of cardiovascular diseases, accounting for at least half of haemorrhagic and ischaemic strokes, heart failure and renal failure in sub-Saharan Africa. However, population-based data to inform policies are scarce. Using the WHO STEPwise approach to chronic disease risk factor surveillance, a population-based nationwide survey was conducted on participants aged…	2012	//	International Health	4	4	246-252	10.1016/j.inhe.2012.09.005 LK - http://findit.library.jhu.edu/resolve?sid=EMBASE&issn=18763413&id=doi:10.1016%2Fj.inhe.2012.09.005&atitle=The+burden+of+hypertension+and+its+risk+factors+in+Malawi%3A+Nationwide+population-based+STEPS+survey&stitle=Int.+He	Msyamboza 2012
	Yes	3250	High prevalence and low awareness, treatment and control of hypertension in Asian Indian women	Gupta, R; Pandey, R M; Misra, A; Agrawal, A; Misra, P; Dey, S; Rao, S; Menon, V U; Kamalamma, N; Vasantha Devi, K P; Revathi, K; Vikram, N K; Sharma, V; Guptha, S	Hypertension is an important public health problem in India. To determine its prevalence, awareness, treatment and control among women, we performed a nationwide study. Population-based studies among women aged 35-70 years were performed in four urban and five rural locations. Stratified sampling was performed and we enrolled 4608 (rural 2604 and urban 2004) of the targeted 8000 (57%). Demographi…	2012	//	Journal of Human Hypertension	26	10	585-593	10.1038/jhh.2011.79 LK - http://findit.library.jhu.edu/resolve?sid=EMBASE&issn=09509240&id=doi:10.1038%2Fjhh.2011.79&atitle=High+prevalence+and+low+awareness%2C+treatment+and+control+of+hypertension+in+Asian+Indian+women&stitle=J.+Hum.+Hypertens.&title=J	Gupta 2012
	Yes	3251	Hypertension prevalence, awareness, treatment and control among older people in Latin America, India and China: A 10/66 cross-sectional population-based survey	Prince, M J; Ebrahim, S; Acosta, D; Ferri, C P; Guerra, M; Huang, Y; Jacob, K S; Jimenez-Velazquez, I Z; Rodriguez, J L; Salas, A; Sosa, A L; Williams, J D; Gonzalez-Viruet, M; Jotheeswaran, A T; Liu, Z	Objectives: To estimate the prevalence, social patterning, treatment and control of hypertension among older people in the 10/66 Dementia Research Group developing country sites. Methods: Cross-sectional surveys of SBP, hypertension, and hypertension awareness, treatment and control among 17 014 people aged 65 years and over in eight urban and four rural sites in Latin America, India and China. R…	2012	//	Journal of Hypertension	30	1	177-187	10.1097/HJH.0b013e32834d9eda LK - http://findit.library.jhu.edu/resolve?sid=EMBASE&issn=14735598&id=doi:10.1097%2FHJH.0b013e32834d9eda&atitle=Hypertension+prevalence%2C+awareness%2C+treatment+and+control+among+older+people+in+Latin+America%2C+India+and+C	Prince 2012
	Yes	3277	Social disparities in prevalence, treatment and control of hypertension in Iran: second National Surveillance of Risk Factors of Noncommunicable Diseases, 2006.	Ebrahimi, Mitra; Mansournia, Mohammad A; Haghdoost, Ali A; Abazari, Arash; Alaeddini, Farshid; Mirzazadeh, Ali; Yunesian, Masud	OBJECTIVE: Assessing hypertension prevalence, treatment and control by sociodemographic factors in Iran. METHODS: We analyzed data from the 2006 National Surveillance of Risk Factors for Noncommunicable Diseases of Iran with a population-based sample of almost 30,000 people aged 15-64 years. Multiple logistic regression models were used to explore differences in hypertension prevalence, treatment…	2010	08//	Journal of hypertension	28	8	1620-1629	10.1097/HJH.0b013e32833a38f2	Ebrahimi 2010
	Yes	3282	Differences in prevalence, awareness, treatment and control of hypertension between developing and developed countries	Pereira, M; Lunet, N; Azevedo, A; Barros, H	Objective To systematically review quantitative differences in the prevalence, awareness, treatment and control of hypertension between developed and developing countries over the past 6 years. Methods We searched Medline [prevalence AND awareness AND treatment AND control AND (hypertension OR high blood pressure)] for population-based surveys. Prevalence, awareness, treatment and control of hype…	2009	//	Journal of Hypertension	27	5	963-975	10.1097/HJH.0b013e3283282f65 LK - http://findit.library.jhu.edu/resolve?sid=EMBASE&issn=02636352&id=doi:10.1097%2FHJH.0b013e3283282f65&atitle=Differences+in+prevalence%2C+awareness%2C+treatment+and+control+of+hypertension+between+developing+and+developed	Pereira 2009
	Yes	3286	Evaluation of the awareness, control and cost-effectiveness of hypertension treatment in a Brazilian city: populational study.	Moreira, Gisela C; Cipullo, Jos√© P; Martin, Jos√© F Vilela; Ciorlia, Luiz A S; Godoy, Maria R P; Cesarino, Claudia B; Cordeiro, Jos√© A; Lupino, Pl√≠nio L; Ciorlia, Gustavo; Burdmann, Emmanuel A	OBJECTIVES: Hypertension is a highly prevalent disease worldwide, constituting one of the main risk factors for cardiovascular morbidity and mortality. The aims of this study were to evaluate the level of awareness and control of hypertension comparing sex, socioeconomic and educational level, BMI and drug therapy in over 40-year-old patients. The cost-effectiveness of the main pharmacologic clas…	2009	09//	Journal of hypertension	27	9	1900-1907	10.1097/HJH.0b013e32832dd10f	Moreira 2009
	Yes	3293	Prevalence of prehypertension and hypertension and associated risk factors among Turkish adults: Trabzon Hypertension Study.	Erem, Cihangir; Hacihasanoglu, Arif; Kocak, Mustafa; Deger, Orhan; Topbas, Murat	BACKGROUND: To estimate the prevalence, awareness and control of prehypertension (preHT) and hypertension (HT) as defined by JNC-7 criteria in the Trabzon Region and its associations with demographic factors (age, sex, obesity, marital status, reproductive history in women and level of education), socioeconomic factors (household income and occupation), family history of selected medical conditio…	2009	03//	Journal of public health (Oxford, England)	31	1	47-58	10.1093/pubmed/fdn078	Erem 2009
	Yes	3294	Awareness, treatment and control of hypertension, dyslipidaemia and diabetes mellitus in an Iranian population: the IHHP study.	Shirani, S; Kelishadi, R; Sarrafzadegan, N; Khosravi, A; Sadri, Gh; Amani, A; Heidari, S; Ramezani, M A	We used data from the baseline survey from the Isfahan Healthy Heart Programme to determine the prevalence of hypertension, dyslipidaemia and diabetes among a representative samples of 12,514 adults living in 3 cities in the Islamic Republic of Iran. The prevalence of hypertension, dyslipidaemia and diabetes was 17.3%, 66.3% and 5.6% respectively. Awareness, treatment and control of hypertension …	2009	//	Eastern Mediterranean health journal = La revue de sante de la Mediterranee orientale = al-Majallah al-sihhiyah li-sharq al-mutawassit	15	6	1455-1463		Shirani 2009
	Yes	3295	The prevalence, risk factors and awareness of hypertension in an urban population of Kerala (South India).	Vimala, Avadaiammal; Ranji, Suja Ann; Jyosna, Mattummal Thodi; Chandran, Vincy; Mathews, Swetha Reba; Pappachan, Joseph M	To determine the prevalence and possible risk factors for hypertension and prehypertensive state in Trivandrum City of Kerala (South India) using Joint National Committee (JNC) VII criteria, a team of trained fourth year medical students conducted a 10% random household survey in certain wards of the City. Households were selected using a random start and interval and all the members above the ag…	2009	07//	Saudi journal of kidney diseases and transplantation : an official publication of the Saudi Center for Organ Transplantation, Saudi Arabia	20	4	685-689		Vimala 2009
	Yes	3296	Control of hypertension in Turkey--is it improving? The Kocaeli 2 study.	Sarii≈üik, Ahmet; Oƒüuz, Aytekin; Uzunlulu, Mehmet	OBJECTIVES: In a previous study conducted in Kocaeli, Turkey, ten years before, a very low rate of hypertension control (6.2%) was reported. This hypertension survey was conducted to determine whether the treatment and control rates of hypertension improved in the same region. STUDY DESIGN: Using a stratified sampling method, 1222 subjects (559 males, 663 females, mean age 44.8+/-13.6 years) livi…	2009	10//	Turk Kardiyoloji Dernegi arsivi : Turk Kardiyoloji Derneginin yayin organidir	37 Suppl 6		13-16		Sarii≈üik 2009
	Yes	3309	Knowledge, awareness, behavior (KAB) and control of hypertension among urban elderly in Western China	Zhang, X; Zhu, M; Dib, H H; Hu, J; Tang, S; Zhong, T; Ming, X	Objective: To explore knowledge, awareness, behaviors (KAB) and control of hypertension among urban elderly population (‚â• 60¬†years) in Xi'ning and Chengdu cities. Methods: A 2-stage sampling method recruited 4141 participants sampled from 20 communities. Data collection included blood pressure measurements, using a mercury sphygmomanometer, and information about KAB and other factors through f…	2009	//	International Journal of Cardiology	137	1	2020-09-15	10.1016/j.ijcard.2008.06.003 LK - http://findit.library.jhu.edu/resolve?sid=EMBASE&issn=01675273&id=doi:10.1016%2Fj.ijcard.2008.06.003&atitle=Knowledge%2C+awareness%2C+behavior+%28KAB%29+and+control+of+hypertension+among+urban+elderly+in+Western+China&st	Zhang 2009
	Yes	3311	Effects of socio-economic status on hypertension awareness, treatment, and control: Korea national health and Nutrition Examination survey (KNHANES)	Kim, C; Hur, N W; Kim, H C; Suh, I	Hypertension awareness, treatment, and control is used as an index for measuring the burden of hypertension. In addition to the effects of individual level factors (comorbidity, family history, etc.), social disparities also significantly associated with hypertension awareness, treatment, and control. The purpose of the study is to investigate the effects of socio-economic status on hypertension …	2009	//	Journal of Clinical Hypertension	11	4	A145-A145	10.1111/j.1751-7176.2009.00107.x LK - http://findit.library.jhu.edu/resolve?sid=EMBASE&issn=15246175&id=doi:10.1111%2Fj.1751-7176.2009.00107.x&atitle=Effects+of+socio-economic+status+on+hypertension+awareness%2C+treatment%2C+and+control%3A+Korea+national	Kim 2009		Effective coverage mentioned
	Yes	3314	Hypertension prevalence, awareness, treatment, and control in mozambique: Urban/rural gap during epidemiological transition	Damasceno, A; Azevedo, A; Silva-Matos, C; Prista, A; Diogo, D; Lunet, N	The prediction of cardiovascular risk profile trends in low-income countries and timely action to modulate their transitions are among the greatest global health challenges. In 2005 we evaluated a nationally representative sample of the Mozambican population (n=3323; 25 to 64 years old) following the Stepwise Approach to Chronic Disease Risk Factor Surveillance. Prevalence of hypertension (systol…	2009	//	Hypertension	54	1	77-83	10.1161/HYPERTENSIONAHA.109.132423 LK - http://findit.library.jhu.edu/resolve?sid=EMBASE&issn=0194911X&id=doi:10.1161%2FHYPERTENSIONAHA.109.132423&atitle=Hypertension+prevalence%2C+awareness%2C+treatment%2C+and+control+in+mozambique%3A+Urban%2Frural+gap+	Damasceno 2009
	Yes	3325	Prevalence and management of prehypertension and hypertension by geographic regions of Thailand: The Third National Health Examination Survey, 2004	Aekplakorn, W; Abbott-Klafter, J; Khonputsa, P; Tatsanavivat, P; Chongsuvivatwong, V; Chariyalertsak, S; Sangwatanaroj, S; Tiptaradol, S; Lim, S S	OBJECTIVE: To determine the prevalence of prehypertension and hypertension, and management of hypertension, by geographic regions of Thailand. METHODS: Using a stratified, multistage sampling design, data from a nationally representative sample of 39 290 individuals aged ‚â•15 years were collected by interview, physical examination and blood sample. RESULTS: The prevalence of hypertension and pre…	2008	//	Journal of Hypertension	26	2	191-198	10.1097/HJH.0b013e3282f09f57 LK - http://findit.library.jhu.edu/resolve?sid=EMBASE&issn=02636352&id=doi:10.1097%2FHJH.0b013e3282f09f57&atitle=Prevalence+and+management+of+prehypertension+and+hypertension+by+geographic+regions+of+Thailand%3A+The+Third+Nat	Aekplakorn 2008
	Yes	3327	Determinants and treatment of hypertension in South Africans: The first demographic and health survey	Steyn, K; Bradshaw, D; Norman, R; Laubscher, R	Objectives. To identify the groups of patients with high prevalence and poor control of hypertension in South Africa. Methods. In the first national Demographic and Health Survey, 12 952 randomly selected South Africans aged 15 years and older were surveyed. Trained interviewers completed questionnaires on socio-demographic characteristics, lifestyle and the management of hypertension. This cross…	2008	//	South African Medical Journal	98	5	376-380		Steyn 2008
	Yes	3332	Factors associated with hypertension prevalence, unawareness and treatment among Costa Rican elderly.	M√©ndez-Chac√≥n, Ericka; Santamar√≠a-Ulloa, Carolina; Rosero-Bixby, Luis	BACKGROUND: Reliable information on the prevalence of hypertension is crucial in the development of health policies for prevention, control, and early diagnosis of this condition. This study describes the prevalence of hypertension among Costa Rican elderly, and identifies co-factors associated with its prevalence, unawareness and treatment. METHODS: The prevalence of hypertension is estimated fo…	2008	08//	BMC public health	8		275-275	10.1186/1471-2458-8-275	M√©ndez-Chac√≥n 2008
	Yes	3340	Hypertension in Mexico and among Mexican Americans: prevalence and treatment patterns.	Barquera, S; Durazo-Arvizu, R A; Luke, A; Cao, G; Cooper, R S	Increased social and economic integration across the US-Mexican borders has led to important new developments in public health. Lower levels of cardiovascular mortality have been observed among Mexican Americans (MAs) although few direct comparisons have been undertaken with Mexico. Using survey data in the respective countries we examined blood pressure (BP) levels, hypertension prevalence and p…	2008	09//	Journal of human hypertension	22	9	617-626	10.1038/jhh.2008.9	Barquera 2008
	Yes	3345	Prevalence, awareness, treatment and control of hypertension in Malaysia: a national study of 16,440 subjects.	Rampal, L; Rampal, S; Azhar, M Z; Rahman, A R	STUDY DESIGN: A cross-sectional study was conducted in all states of Malaysia to determine the prevalence, awareness, treatment and control of hypertension. A stratified two-stage cluster sampling design with proportional allocation was used. METHODS: Trained nurses obtained two blood pressure measurements from each subject. Hypertension was defined as mean systolic blood pressure >140 mmHg, dias…	2008	01//	Public health	122	1	2020-11-18	10.1016/j.puhe.2007.05.008	Rampal 2008
	Yes	3347	The accelerating epidemic of hypertension among rural Chinese women: results from Liaoning Province.	Sun, Zhaoqing; Zheng, Liqiang; Detrano, Robert; Zhang, Dayi; Zhang, Xingang; Xu, Changlu; Li, Jue; Liu, Shuangshuang; Li, Jiajin; Hu, Dayi; Sun, Yingxian	BACKGROUND: The objective of the study was to assess prevalence, awareness, treatment, and control of hypertension and its risk factors in rural women in Liaoning Province in northeast China. METHODS: We conducted a cross-sectional analysis of 23,178 women of minimum age 35 years, living in rural Liaoning province in northeast China. We measured their blood pressure (BP) and investigated associat…	2008	07//	American journal of hypertension	21	7	784-788	10.1038/ajh.2008.170	Sun 2008
	Yes	3350	Prevalence, awareness, treatment and control of hypertension and diabetes mellitus among the elderly: the 2004 National Health Examination Survey III, Thailand.	Porapakkham, Y; Pattaraarchachai, J; Aekplakorn, W	INTRODUCTION: This study aims to determine the prevalence of hypertension, diabetes mellitus, and both conditions combined, and to examine factors related to awareness, treatment and control among the elderly in Thailand. METHODS: Data from a multistaged National Health Examination Survey III of 19,374 individuals aged 60 years and older in Thailand was used. Information on the socioeconomic stat…	2008	11//	Singapore medical journal	49	11	868-873		Porapakkham 2008
	Yes	3351	Prevalence, awareness, treatment, and risk factors associated with hypertension in the Iranian population: the national survey of risk factors for noncommunicable diseases of Iran.	Esteghamati, Alireza; Abbasi, Mehrshad; Alikhani, Siamak; Gouya, Mohamad M; Delavari, Alireza; Shishehbor, Mehdi H; Forouzanfar, Mehrdad; Hodjatzadeh, Alieh; Ramezani, Rashid D	BACKGROUND: The prevalence of hypertension in the Middle East is not well defined. We examined the prevalence, awareness, treatment, and control of hypertension in Iran. METHODS: The Survey of Risk Factors of Noncommunicable Diseases was conducted in 2005 and contains a representative sample of the Iranian adult population. Of 70,981 participants, the data of 68,250 adults aged 25-64 years who ha…	2008	06//	American journal of hypertension	21	6	620-626	10.1038/ajh.2008.154	Esteghamati 2008
	Yes	3362	Trends in prevalence, awareness, treatment and control of hypertension in urban communities in Chile.	Fasce, Eduardo; Campos, Ivone; Ib√°√±ez, Pilar; Flores, Maritza; Z√°rate, Hern√°n; Rom√°n, Oscar; Fasce, Fabrizio	OBJECTIVES: To evaluate the changes experienced over 15 years in the prevalence, state of awareness, treatment and control of hypertension, in urban communities of the VIII Region of Chile. METHODOLOGY: In order to ensure an objective analysis in comparison of the indicators, the methodological design used in 1988 was replicated: a representative, non-institutionalized sample, considering age, ge…	2007	09//	Journal of hypertension	25	9	1807-1811	10.1097/HJH.0b013e328244e481	Fasce 2007
	Yes	3369	Awareness of high blood pressure status, treatment and control in a rural community in Edo State.	Omuemu, V O; Okojie, O H; Omuemu, C E	A cross-sectional study was carried out in Udo, a rural community in Ovia South-west LGA of Edo State to assess the level of awareness of high blood pressure status, treatment and control. Cluster sampling method was used to select participants and data collection was by researcher administered questionnaire. Blood pressure measurement was by standardized method. A total of 590 respondents with m…	2007	09//	Nigerian journal of clinical practice	10	3	208-212		Omuemu 2007
	Yes	3374	Prevalence, awareness and control of hypertension in Chennai--The Chennai Urban Rural Epidemiology Study (CURES-52).	Mohan, V; Deepa, M; Farooq, S; Datta, M; Deepa, R	OBJECTIVE: To study the prevalence, awareness and control of hypertension in Chennai representing Urban South India. METHODS: The Chennai Urban Rural Epidemiology Study (CURES) is one of the largest epidemiological studies on diabetes carried out in India, where 26,001 individuals aged > or = 20 years were screened using systematic random sampling method. Every tenth subject recruited in Phase 1 …	2007	05//	The Journal of the Association of Physicians of India	55		326-332		Mohan 2007
	Yes	3376	Hypertension in Delhi: prevalence, awareness, treatment and control.	Chaturvedi, S; Pant, M; Yadav, G	Two cross-sectional, population-based studies were conducted to assess the prevalence, awareness, treatment and control of hypertension, among people aged 20-59 years and those over 60 years in Delhi. Study 1 (20-59 years): in total,1213 subjects from 120 clusters spread across Delhi were studied. The prevalence of hypertension was 27.5%. Of the hypertensives, 53.3% were aware of their diagnosis;…	2007	07//	Tropical doctor	37	3	142-145	10.1258/004947507781524593	Chaturvedi 2007
Yes	Yes	3380	Understanding and managing hypertension in an African sub-district: A multidisciplinary approach	Thorogood, M; Connor, M D; Hundt, G L; Tollman, S M	Aims: To use a multidisciplinary approach to describe the prevalence, lay beliefs, health impact, and treatment of hypertension in the Agincourt sub-district. Methods: A multidisciplinary team used a range of methods including a cross-sectional random sample survey of vascular risk factors in adults aged 35 years and older, and rapid ethnographic assessment. People who had suffered a stroke were …	2007	//	Scandinavian Journal of Public Health	35	SUPPL. 69	52-59	10.1080/14034950701355411 LK - http://findit.library.jhu.edu/resolve?sid=EMBASE&issn=14034948&id=doi:10.1080%2F14034950701355411&atitle=Understanding+and+managing+hypertension+in+an+African+sub-district%3A+A+multidisciplinary+approach&stitle=Scand.+J.+Pu	Thorogood 2007		May have to go back and extract later parts of the survey (service quality and such)
	Yes	3381	The prevalence, correlates, detection and control of diabetes among older people in low and middle income countries. A 10/66 dementia research group population-based survey	Salas, A; Acosta, D; Ferri, C P; Guerra, M; Huang, Y; Jacob, K S; Jimenez-Velazquez, I Z; Llibre Rodriguez, J J; Sosa, A L; Uwakwe, R; Williams, J D; Jotheeswaran, A T; Liu, Z; Lopez Medina, A M; Salinas-Contreras, R M; Prince, M J	Background: Little is known of the epidemiology of diabetes among older people in low and middle income countries. We aimed to study and compare prevalence, social patterning, correlates, detection, treatment and control of diabetes among older people in Latin America, India, China and Nigeria. Methods: Cross-sectional surveys in 13 catchment area sites in nine countries. Diagnosed diabetes was a…	2016	//	PLoS ONE	11	2		10.1371/journal.pone.0149616 LK - http://findit.library.jhu.edu/resolve?sid=EMBASE&issn=19326203&id=doi:10.1371%2Fjournal.pone.0149616&atitle=The+prevalence%2C+correlates%2C+detection+and+control+of+diabetes+among+older+people+in+low+and+middle+income+co	Salas 2016		Effective coverage mentioned
	Yes	3385	Prevalence, Risk Factors, Awareness, and Treatment and Control of Hypertension in Mafia Island, Tanzania	Muhamedhussein, M S; Nagri, Z I; Manji, K P	Introduction. The prevalence of hypertension in Africa ranges from 29.7% in Cameroon to 47% in South Africa. Only 10% receive treatment in Cameroon while 32% are on medications in Ghana. Control rates vary from 0.4% to 16.8%. This study was done to assess prevalence, risk factors, awareness, treatment, and control of hypertension in Mafia Island, Tanzania, which has never been documented before, …	2016	//	International Journal of Hypertension	2016			10.1155/2016/1281384 LK - http://findit.library.jhu.edu/resolve?sid=EMBASE&issn=20900392&id=doi:10.1155%2F2016%2F1281384&atitle=Prevalence%2C+Risk+Factors%2C+Awareness%2C+and+Treatment+and+Control+of+Hypertension+in+Mafia+Island%2C+Tanzania&stitle=Int.+J	Muhamedhussein 2016
	Yes	3386	Hypertension Prevalence, Awareness, Treatment, and Control in Selected LMIC Communities Results from the NHLBI/UHG Network of Centers of Excellence for Chronic Diseases	Irazola, V E; Gutierrez, L; Bloomfield, G; Carrillo-Larco, R M; Dorairaj, P; Gaziano, T; Levitt, N S; Miranda, J J; Ortiz, A B; Steyn, K; Wu, Y; Xavier, D; Yan, L L; He, J; Rubinstein, A	Background Hypertension is the leading cause of cardiovascular disease and premature death worldwide. The prevalence of this public health problem is increasing in low- and middle-income countries (LMICs) in both urban and rural communities. Objective The aim of this study was to examine hypertension prevalence, awareness, treatment, and control in adults 35 to 74 years of age from urban and rura…	2016	//	Global Heart	11	1	47-59	10.1016/j.gheart.2015.12.008 LK - http://findit.library.jhu.edu/resolve?sid=EMBASE&issn=22118179&id=doi:10.1016%2Fj.gheart.2015.12.008&atitle=Hypertension+Prevalence%2C+Awareness%2C+Treatment%2C+and+Control+in+Selected+LMIC+Communities+Results+from+the+N	Irazola 2016
	Yes	3387	Prevalence, awareness, treatment, and control of hypertension in the southern cone of Latin America	Rubinstein, A L; Irazola, V E; Calandrelli, M; Chen, C.-S.; Gutierrez, L; Lanas, F; Manfredi, J A; Mores, N; Poggio, R; Ponzo, J; Seron, P; Bazzano, L A; He, J	BACKGROUND Hypertension is the leading global preventable risk factor for premature death. While hypertension prevalence has been declining in high-income countries, it has increased continuously in low- and middle- income countries. METHODS We conducted a cross-sectional survey in 7,524 women and men aged 35-74 years from randomly selected samples in 4 cities (Bariloche and Marcos Paz, Argentina…	2016	//	American Journal of Hypertension	29	12	1343-1352	10.1093/ajh/hpw092 LK - http://findit.library.jhu.edu/resolve?sid=EMBASE&issn=19417225&id=doi:10.1093%2Fajh%2Fhpw092&atitle=Prevalence%2C+awareness%2C+treatment%2C+and+control+of+hypertension+in+the+southern+cone+of+Latin+America&stitle=Am.+J.+Hypertens.	Rubinstein 2016
	Yes	3389	Changes in Hypertension Prevalence, Awareness, Treatment, and Control in High-, Middle-, and Low-Income Countries: An Update	Cifkova, R; Fodor, G; Wohlfahrt, P	The aim of this paper was to critically evaluate recent publications on hypertension treatment and control in regions by income. Prevalence of hypertension is increasing worldwide, most prominently in low-income countries. Awareness, treatment, and control are most successful in North America while remaining a challenge in middle- and low-income countries. Easy access to medical care and aggressi…	2016	//	Current Hypertension Reports	18	8		10.1007/s11906-016-0669-y LK - http://findit.library.jhu.edu/resolve?sid=EMBASE&issn=15343111&id=doi:10.1007%2Fs11906-016-0669-y&atitle=Changes+in+Hypertension+Prevalence%2C+Awareness%2C+Treatment%2C+and+Control+in+High-%2C+Middle-%2C+and+Low-Income+Coun	Cifkova 2016
	Yes	3391	Wealth and cardiovascular health: An observational study of wealth-related inequalities in the awareness, treatment and control of hypertension in 21 high-, middle-, and low-income countries	Palafox, B; McKee, M; Chow, C K; Corsi, D J; Stuckler, D; Teo, K; Rangarajan, S; Yusuf, S	Introduction: The burden of cardiovascular diseases and their risk factors is increasing in countries at all levels of economic development. Effective and equitable policies to control hypertension, an important CVD risk factor, require an understanding of its distribution in the population, and the barriers people face along the pathway from detection through to treatment and control. Objectives…	2016	//	Global Heart	11	2	e159-e159	10.1016/j.gheart.2016.03.561 LK - http://findit.library.jhu.edu/resolve?sid=EMBASE&issn=22118179&id=doi:10.1016%2Fj.gheart.2016.03.561&atitle=Wealth+and+cardiovascular+health%3A+An+observational+study+of+wealth-related+inequalities+in+the+awareness%2C+tr	Palafox 2016
	Yes	3392	Wealth and cardiovascular health: A cross-sectional study of wealth-related inequalities in the awareness, treatment and control of hypertension in high-, middle- and low-income countries	Palafox, B; McKee, M; Balabanova, D; Alhabib, K F; Avezum, A; Bahonar, A; Ismail, N; Chifamba, J; Chow, C K; Corsi, D J; Dagenais, G R; Diaz, R; Gupta, R; Iqbal, R; Kaur, M; Khatib, R; Kruger, A; Kruger, I M; Lanas, F; Lopez-Jaramillo, P; Minfan, F; Mohan, V; Mony, P K; Oguz, A; Palileo-Villanueva, L M; Perel, P; Poirier, P; Rangarajan, S; Rensheng, L; Rosengren, A; Soman, B; Stuckler, D; Subrama…	Background: Effective policies to control hypertension require an understanding of its distribution in the population and the barriers people face along the pathway from detection through to treatment and control. One key factor is household wealth, which may enable or limit a household's ability to access health care services and adequately control such a chronic condition. This study aims to de…	2016	//	International Journal for Equity in Health	15	1		10.1186/s12939-016-0478-6 LK - http://findit.library.jhu.edu/resolve?sid=EMBASE&issn=14759276&id=doi:10.1186%2Fs12939-016-0478-6&atitle=Wealth+and+cardiovascular+health%3A+A+cross-sectional+study+of+wealth-related+inequalities+in+the+awareness%2C+treatme	Palafox 2016		Will do full extraction in 3219
	Yes	3399	Global Disparities of Hypertension Prevalence and Control: A Systematic Analysis of Population-Based Studies From 90 Countries.	Mills, Katherine T; Bundy, Joshua D; Kelly, Tanika N; Reed, Jennifer E; Kearney, Patricia M; Reynolds, Kristi; Chen, Jing; He, Jiang	BACKGROUND: Hypertension is the leading preventable cause of premature death worldwide. We examined global disparities of hypertension prevalence, awareness, treatment, and control in 2010 and compared secular changes from 2000 to 2010. METHODS: We searched MEDLINE from 1995 through 2014 and supplemented with manual searches of retrieved article references. We included 135 population-based studie…	2016	08//	Circulation	134	6	441-450	10.1161/CIRCULATIONAHA.115.018912	Mills 2016
	Yes	3415	High prevalence, low awareness, treatment and control rates of hypertension in Guinea: results from a population-based STEPS survey.	Camara, A; Bald√©, N M; Diakit√©, M; Sylla, D; Bald√©, E H; Kengne, A P; Bald√©, M D	Hypertension is a major and fast-growing public health problem in Africa. We determined the prevalence of hypertension and assessed the levels of awareness, treatment and control in Guinea. A cross-sectional study based on a stratified cluster random sampling was conducted. In all, 2491 adults (1351 women) aged 15-64 years were selected and screened during September-December 2009. Hypertension (s…	2016	04//	Journal of human hypertension	30	4	237-244	10.1038/jhh.2015.92	Camara 2016
	Yes	3416	Prevalence, awareness, treatment, control and socio demographic determinants of hypertension in Malaysian adults.	Abdul-Razak, Suraya; Daher, Aqil Mohammad; Ramli, Anis Safura; Ariffin, Farnaza; Mazapuspavina, Md Yasin; Ambigga, Krishnapillai S; Miskan, Maizatullifah; Abdul-Hamid, Hasidah; Mat-Nasir, Nafiza; Nor-Ashikin, Mohamed Noor Khan; Ng, Kien Keat; Nawawi, Hapizah; Yusoff, Khalid	BACKGROUND: Hypertension is the leading cardiovascular risk factor globally as well as in Malaysia. This study aimed to estimate the prevalence, awareness, treatment, control and the socio demographic determinants of hypertension among Malaysian adults. METHOD: The analytic sample consisted of 11,288 adults aged‚Äâ‚â•‚Äâ30¬†years recruited at baseline in 2007-2011 from the REDISCOVER Study which …	2016	04//	BMC public health	16		351-351	10.1186/s12889-016-3008-y	Abdul-Razak 2016
	Yes	3418	Changes in hypertension prevalence, awareness, treatment, and control rates in Turkey from 2003 to 2012.	Sengul, Sule; Akpolat, Tekin; Erdem, Yunus; Derici, Ulver; Arici, Mustafa; Sindel, Sukru; Karatan, Oktay; Turgan, Cetin; Hasanoglu, Enver; Caglar, Sali; Erturk, Sehsuvar	OBJECTIVES: The study aimed to assess the current epidemiology of hypertension, including its prevalence, the awareness of the condition and its treatment and control, in Turkey to evaluate changes in these factors over the last 10 years by comparing the results with the prevalence, awareness, treatment, and control of hypertension in Turkey (PatenT) study data (2003), as well as to assess parame…	2016	06//	Journal of hypertension	34	6	1208-1217	10.1097/HJH.0000000000000901	Sengul 2016
	Yes	3427	Prevalence and control of hypertension in Bangladesh: a multilevel analysis of a nationwide population-based survey.	Rahman, Md Mizanur; Gilmour, Stuart; Akter, Shamima; Abe, Sarah K; Saito, Eiko; Shibuya, Kenji	OBJECTIVES: We investigated the prevalence, awareness, treatment, and control of hypertension and associated risk factors in the Bangladeshi adult population. METHODS: The data for this study were extracted from the nationally-representative 2011 Bangladesh Demographic and Health Survey. Socio-demographic profiles, height, weight, blood pressure measurements, and management were recorded from 787…	2015	03//	Journal of hypertension	33	3	465-72; discussion 472	10.1097/HJH.0000000000000421	Rahman 2015
	Yes	3428	Prevalence and treatment of hypertension in urban and riverside areas in Porto Velho, the Brazilian Amazon.	Almeida, Raitany Costa; Dias, Diego Jord√£o Lino; Deguchi, Karime Tuyane Pinheiro; Spesia, Carlos Henrique; Coelho, Otavio Rizzi	INTRODUCTION: Hypertension (HTN) is a preventable cause of cardiovascular morbidity and mortality. OBJECTIVES: To compare the prevalence, awareness, treatment, and control of HTN among urban and riverside populations in Porto Velho, Amazon region. METHODS: We conducted a cross-sectional study between July and December 2013 based on a household survey of individuals aged 35-80 years. Interviews by…	2015	01//	Postgraduate medicine	127	1	66-72	10.1080/00325481.2015.993574	Almeida 2015
	Yes	3432	Trends in prevalence of hypertension in Argentina in the last 25 years: a systematic review of observational studies.	D√≠az, Alejandro; Ferrante, Daniel	OBJECTIVE: To estimate the pooled prevalence of hypertension in Argentina and analyze the trends in the level of hypertension awareness, treatment, and control in the period 1988-2013. METHODS: A bibliographic search was conducted in MEDLINE, SciELO, and LILACS databases for studies on hypertension prevalence conducted from 1988 to 2013. Eligibility criteria for inclusion were as follows: 1) popu…	2015	12//	Revista panamericana de salud publica = Pan American journal of public health	38	6	496-503		D√≠az 2015
	Yes	3442	Contribution of socioeconomic factors and health care access to the awareness and treatment of diabetes and hypertension among older Mexican adults.	Beltr√°n-S√°nchez, Hiram; Drumond-Andrade, Fl√°via Cristina; Riosmena, Fernando	OBJECTIVE: To estimate changes in self-report and treatment of diabetes and hypertension between 2001 and 2012 among Mexican aged 50-80, assessing the contribution of education and health insurance coverage. MATERIALS AND METHODS: The Mexican Health and Aging Study was used to estimate associations of education and insurance on prevalence and treatment of diabetes and hypertension in 2001 and 201…	2015	//	Salud publica de Mexico	57 Suppl 1	0 1	S6-14	10.21149/spm.v57s1.7584	Beltr√°n-S√°nchez 2015		Effective coverage mentioned
	Yes	3444	Hypertension Prevalence, Awareness and Control Levels among Ghawarna: An African-Descendant Ethnic Minority in the Jordan Valley.	Kheirallah, Khalid A; Liswi, Mohammed; Alazab, Rami; Bataineh, Zeyad; Alzyoud, Sukaina; Alsulaiman, Jomana; Jaddou, Hashem	OBJECTIVE: Treatment and control of hypertension (HTN) is a challenging issue as undiagnosed HTN prevalence seems to be high among certain ethnic groups, such as African-descendant populations. The current study attempted to measure HTN prevalence, awareness and control levels among Ghawarna, an African-descendant ethnic group living in the Jordan Valley (Al-Ghawr). DESIGN SETTING AND PARTICIPANT…	2015	08//	Ethnicity & disease	25	3	321-328	10.18865/ed.25.3.321	Kheirallah 2015
	Yes	3446	National prevalence and associated risk factors of hypertension and prehypertension among Vietnamese adults.	Do, Ha T P; Geleijnse, Johanna M; Le, Mai B; Kok, Frans J; Feskens, Edith J M	BACKGROUND: Hypertension has recently been identified as the leading risk factor for global mortality. This study aims to present the national prevalence of hypertension and prehypertension and, their determinants in Vietnamese adults. METHODS: Nationally representative data were obtained from the National Adult Overweight Survey 2005. This one visit survey included 17,199 subjects aged 25-64 yea…	2015	01//	American journal of hypertension	28	1	89-97	10.1093/ajh/hpu092	Do 2015
	Yes	3460	Prevalence and patterns of hypertension in Peruvian Andean Hispanics: the PREVENCION study	Medina-Lezama, J; Zea-Diaz, H; Morey-Vargas, O L; Bola√±os-Salazar, J F; Postigo-MacDowall, M; Paredes-D√≠az, S; Corrales-Medina, F; Valdivia-Ascu√±a, Z; Cuba-Bustinza, C; Villalobos-Tapia, P; Mu√±oz-Atahualpa, E; Chirinos-Pacheco, J; Raij, L; Chirinos, J A	Cardiovascular disease is emerging as a leading cause of morbidity and mortality in Latin America. Population-based data regarding the prevalence of hypertension and hypertension subtypes in Andean Hispanic populations are scarce. The authors performed a population-based study that included 1878 Peruvian Andean adults to determine: (1) the prevalence, awareness, and control of hypertension and (2…	2007	//	Journal of the American Society of Hypertension	1	3	216-225	10.1016/j.jash.2007.02.003 LK - http://findit.library.jhu.edu/resolve?sid=EMBASE&issn=19331711&id=doi:10.1016%2Fj.jash.2007.02.003&atitle=Prevalence+and+patterns+of+hypertension+in+Peruvian+Andean+Hispanics%3A+the+PREVENCION+study&stitle=J.+Am.+Soc.+Hype	Medina-Lezama 2007
	Yes	3462	Hypertension in sub-Saharan Africa: A systematic review	Addo, J; Smeeth, L; Leon, D A	Hypertension is an important public health challenge worldwide. Information on the burden of disease from hypertension is essential in developing effective prevention and control strategies. An up-to-date and comprehensive assessment of the evidence concerning hypertension in sub-Saharan Africa is lacking. A literature search of the PUBMED database was conducted and supplemented by a manual searc…	2007	//	Hypertension	50	6	1012-1018	10.1161/HYPERTENSIONAHA.107.093336 LK - http://findit.library.jhu.edu/resolve?sid=EMBASE&issn=0194911X&id=doi:10.1161%2FHYPERTENSIONAHA.107.093336&atitle=Hypertension+in+sub-Saharan+Africa%3A+A+systematic+review&stitle=Hypertension&title=Hypertension&vol	Addo 2007
	Yes	3463	Success in control of hypertension in a low-resource setting: The Cuban experience	Ordu√±ez-Garcia, P; Bernal Munoz, J L; Pedraza, D; Espinosa-Brito, A; Silva, L C; Cooper, R S	Background: Pharmacologic control of hypertension is an essential component of the current strategy to control cardiovascular diseases. Much concern has been focused in recent years on the challenge that cardiovascular disease poses for developing countries. Available medical therapies should be equally effective in low- and high-resource settings; however, this has not yet been demonstrated. Cub…	2006	//	Journal of Hypertension	24	5	845-849	10.1097/01.hjh.0000222753.67572.28 LK - http://findit.library.jhu.edu/resolve?sid=EMBASE&issn=02636352&id=doi:10.1097%2F01.hjh.0000222753.67572.28&atitle=Success+in+control+of+hypertension+in+a+low-resource+setting%3A+The+Cuban+experience&stitle=J.+Hyper	Ordu√±ez-Garcia 2006
	Yes	3472	Study of prevalence, awareness, and control of hypertension in a suburban area of Kathmandu, Nepal	Sharma, D; Rajbhandari, S; Raut, R; Baidya, S G; Kafle, P M; Baral, B; Rajbhandari, R; Bhatt, Y D; Malla, R; Maskey, A; Limbu, Y; Regmi, S R; Koirala, B	BACKGROUND: In the context of rapidly raising occurrence of cardiovascular diseases in the developing countries, it becomes imperative to study the scenario in its various aspects. The present study in Nepal deals with the hypertension as it is one of the major risk factors of cardiovascular diseases. METHODS AND RESULTS: A house-to-house survey was conducted in a suburban area of Kathmandu valle…	2006	//	Indian Heart Journal	58	1	34-37		Sharma 2006
	Yes	3481	Health risk behaviours, awareness, treatment and control of hypertension among rural community people in Thailand.	Howteerakul, N; Suwannapong, N; Sittilerd, R; Rawdaree, P	This cross-sectional study aimed to assess health risk behaviours, prevalence, awareness, treatment, and control of hypertension and associated factors among Thai rural community people. 527 people, aged 35-60 years, were randomly sampled and interviewed. Two blood pressure (BP) measurements were assessed by standardized protocol. Hypertension was defined as a mean systolic BP > or = 140 mmHg or …	2006	//	Asia-Pacific journal of public health	18	1	2020-03-09	10.1177/10105395060180010201	Howteerakul 2006
	Yes	3496	Prevalence, awareness, treatment and control of hypertension in Turkey (the PatenT study) in 2003.	Altun, B√ºlent; Arici, Mustafa; Nergizoƒülu, G√∂khan; Derici, Ulver; Karatan, Oktay; Turgan, Cetin; Sindel, S√ºkr√º; Erbay, B√ºlent; Hasanoƒülu, Enver; Caƒülar, Sali	OBJECTIVE: To determine the distribution of blood pressure (BP) and prevalence, awareness, treatment and control of hypertension in Turkey (PatenT). DESIGN: A population-based cross-sectional epidemiology survey was carried out in 2003. SETTING: Twenty-six cities from seven geographical provinces of Turkey, with proportional representation of urban and rural populations. PARTICIPANTS: A two-stage…	2005	10//	Journal of hypertension	23	10	1817-1823	10.1097/01.hjh.0000176789.89505.59	Altun 2005
	Yes	3505	Global burden of hypertension: Analysis of worldwide data	Kearney, P M; Whelton, M; Reynolds, K; Muntner, P; Whelton, P K; He, J	Background Reliable information about the prevalence of hypertension in different world regions is essential to the development of national and international health policies for prevention and control of this condition. We aimed to pool data from different regions of the world to estimate the overall prevalence and absolute burden of hypertension in 2000, and to estimate the global burden in 2025…	2005	//	Lancet	365	9455	217-223	10.1016/S0140-6736(05)17741-1 LK - http://findit.library.jhu.edu/resolve?sid=EMBASE&issn=01406736&id=doi:10.1016%2FS0140-6736%2805%2917741-1&atitle=Global+burden+of+hypertension%3A+Analysis+of+worldwide+data&stitle=Lancet&title=Lancet&volume=365&issue=94	Kearney 2005
	Yes	3507	Arterial hypertension in the French Caribbean regions: gender related differences	Inamo, J; Malfatti, S; Lang, T; Atallah, A; Inamo, A; Larabi, L; de Gaudemaris, R	BACKGROUND: Arterial hypertension is a frequent disease, responsible for a significant morbidity, in the French Caribbean regions. Today, epidemiological studies on this topic remain few. OBJECTIVES: To analyse the prevalence, awareness, treatment and control of arterial hypertension in the French Caribbean regions. METHODS: Analysis of the INHAPAG cohort (Incidence of Arterial Hypertension in th…	2005	//	Archives des maladies du coeur et des vaisseaux	98	2020-07-08	845-849		Inamo 2005
	Yes	3509	Hypertension prevalence, awareness, treatment and control: Results from a community based survey	Ben Romdhane, H; Skhiri, H; Bougatef, S; Ennigrou, S; Gharbi, D; Chahed, M K; Achour, N	The study objective was to assess the prevalence, level of awareness of treatment, and control of hypertension in a general population. We conducted a cross-sectional survey on 1837 adults 40-69 years old. Hypertension and control level are defined according to the WHO/ISH recommendations. HBP is defined as SBP > = 140 and or DBP > = 90 mm Hg and the use of blood pressure-lowering medication. Hyp…	2005	//	Tunisie Medicale	83	5 SUPPL.	41-46		BenRomdhane 2005
	Yes	3522	Worldwide prevalence of hypertension: A systematic review	Kearney, P M; Whelton, M; Reynolds, K; Whelton, P K; He, J	Purpose: To examine the prevalence and the level of awareness, treatment and control of hypertension in different world regions. Study selection: A literature search of the MEDLINE database, using the Medical Subject Headings prevalence, hypertension, blood pressure and cross-sectional studies, was conducted. Published studies, which reported the prevalence of hypertension and were conducted in r…	2004	//	Journal of Hypertension	22	1	2020-11-19	10.1097/00004872-200401000-00003 LK - http://findit.library.jhu.edu/resolve?sid=EMBASE&issn=02636352&id=doi:10.1097%2F00004872-200401000-00003&atitle=Worldwide+prevalence+of+hypertension%3A+A+systematic+review&stitle=J.+Hypertens.&title=Journal+of+Hypert	Kearney 2004
	Yes	3529	Prevalence, Detection, Management, and Control of Hypertension in Ashanti, West Africa	Cappuccio, F P; Micah, F B; Emmett, L; Kerry, S M; Antwi, S; Martin-Peprah, R; Phillips, R O; Plange-Rhule, J; Eastwood, J B	Hypertension and stroke are important threats to the health of adults in sub-Saharan Africa. Nevertheless, detection of hypertension is haphazard and stroke prevention targets are currently unattainable. Prevalence, detection, management, and control of hypertension Were assessed in 1013 men (n=385) and women (n=628), both aged 55 [SD 11] years, living in 12 villages in Ashanti, Ghana. Five hundr…	2004	//	Hypertension	43	5	1017-1022	10.1161/01.HYP.0000126176.03319.d8 LK - http://findit.library.jhu.edu/resolve?sid=EMBASE&issn=0194911X&id=doi:10.1161%2F01.HYP.0000126176.03319.d8&atitle=Prevalence%2C+Detection%2C+Management%2C+and+Control+of+Hypertension+in+Ashanti%2C+West+Africa&stitl	Cappuccio 2004
	Yes	3540	Blood pressure and associated cardiovascular risk factors in Iran: Isfahan Healthy Heart Programme.	Sadeghi, M; Roohafza, H R; Kelishadi, R	This study was done to estimate the prevalence of high blood pressure (BP) in treated and non-treated subjects with respect to age and gender and its association with other cardiovascular risk factors in Iran. This cross sectional study was performed in three cities of Iran on participants over 19 years at 2002. First a questionnaire consisting of demographic details, drug intake and smoking stat…	2004	10//	The Medical journal of Malaysia	59	4	460-467		Sadeghi 2004
	Yes	3546	Hypertension in the native rural population of Assam.	Hazarika, N C; Narain, K; Biswas, D; Kalita, H C; Mahanta, J	BACKGROUND: Recent studies have reported an increasing prevalence of hypertension in India. However, there are few epidemiological data with regard to the occurrence of hypertension in the native population of Assam. METHODS: Three thousand one hundred and eighty individuals (1441 men and 1739 women), > or =30 years of age and from 25 villages of 5 districts in Assam were selected by the stratifi…	2004	//	The National medical journal of India	17	6	300-304		Hazarika 2004
	Yes	3562	Prevalence, correlates, awareness, treatment, and control of hypertension in a middle-aged urban population in Kerala.	Zachariah, Manu G; Thankappan, K R; Alex, Shiney C; Sarma, P S; Vasan, R S	BACKGROUND: Hypertension is an important cause of cardiovascular morbidity and mortality. METHODS AND RESULTS: We conducted a cross-sectional survey of 314 middle-aged subjects (163 men; age range 40-60 years, mean 49 years) in urban Thiruvananthapuram City. Kerala, to estimate the prevalence of hypertension, examine its correlates, and assess the degree of awareness, treatment, and control of hi…	2003	//	Indian heart journal	55	3	245-251		Zachariah 2003
	Yes	3569	Is the 'rule of halves' in hypertension still valid?--Evidence from the Chennai Urban Population Study.	Deepa, R; Shanthirani, C S; Pradeepa, R; Mohan, V	AIM OF THE STUDY: The aim of the present study was to assess the applicability of the rule of halves in an urban population in South India. METHODS: The Chennai Urban Population Study (CUPS) is an ongoing population based study involving two residential colonies representing a middle and lower socio-economic status in Chennai city. The response rate for the study was 90.1%. Based on a glucose tol…	2003	//	The Journal of the Association of Physicians of India	51		153-157		Deepa 2003
	Yes	3572	Treatment and control of arterial hypertension in a rural community in Ecuador	Anselmi, M; Avanzini, F; Moreira, J.-M.; Montalvo, G; Armani, D; Prandi, R; Marquez, M; Caicedo, C; Colombo, F; Tognoni, G	Cardiovascular diseases are widespread in developing countries, but little is known about cardiovascular risk profiles in rural communities. To assess the importance of arterial hypertension in a rural district of Ecuador, we screened 4284 of the 8876 adults who lived in the area. 1542 (36%) individuals had hypertension, only four (0.3%) of whom were well controlled by treatment. We monitored all…	2003	//	Lancet	361	9364	1186-1187	10.1016/S0140-6736(03)12918-2 LK - http://findit.library.jhu.edu/resolve?sid=EMBASE&issn=01406736&id=doi:10.1016%2FS0140-6736%2803%2912918-2&atitle=Treatment+and+control+of+arterial+hypertension+in+a+rural+community+in+Ecuador&stitle=Lancet&title=Lancet&	Anselmi 2003
	Yes	3574	Hypertension in Ghana: A cross-sectional community prevalence study in Greater Accra	Amoah, A G B	Objectives: To determine the prevalence of hypertension, and the extent to which it is treated and controlled, among adult Ghanaians. Design: 6300 adults, aged 25 years and older, were selected by random cluster sampling, using electoral enumeration areas and listings of adults. Setting: Three communities in the greater Accra region of Ghana. Subjects and Methods: A total of 4733 subjects (male t…	2003	//	Ethnicity and Disease	13	3	310-315		Amoah 2003
	Yes	3579	Hypertension prevalence, control and survivorship in an Afro-Caribbean population	Hennis, A; Wu, S.-Y.; Nemesure, B; Leske, M C	Objective: To evaluate the prevalence, distribution, awareness, treatment and control of hypertension in an Afro-Caribbean population, and their relationship to 4-year survival. Design: Population-based prospective cohort study. Setting and participants: Simple random sample of Barbados-born citizens (4709 persons; 84% participation), with 4-year follow-up. Interventions: None. Main outcome measu…	2002	//	Journal of Hypertension	20	12	2363-2369	10.1097/00004872-200212000-00014 LK - http://findit.library.jhu.edu/resolve?sid=EMBASE&issn=02636352&id=doi:10.1097%2F00004872-200212000-00014&atitle=Hypertension+prevalence%2C+control+and+survivorship+in+an+Afro-Caribbean+population&stitle=J.+Hypertens.	Hennis 2002
	Yes	3608	Hypertension in four African-origin populations: Current 'Rule of Halves', quality of blood pressure control and attributable risk of cardiovascular disease	Cruickshank, J K; Mbanya, J C; Wilks, R; Balkau, B; Forrester, T; Anderson, S G; Mennen, L; Forhan, A; Riste, L; McFarlane-Anderson, N	Objective: To assess the public health burden from high blood pressure and the current status of its detection and management in four African-origin populations at emerging or high cardiovascular risk. Design: Cross-site comparison using standardized measurement and techniques. Setting: Rural and urban Cameroon; Jamaica; Manchester, Britain. Subjects: Representative population samples in each set…	2001	//	Journal of Hypertension	19	1	41-46	10.1097/00004872-200101000-00006 LK - http://findit.library.jhu.edu/resolve?sid=EMBASE&issn=02636352&id=doi:10.1097%2F00004872-200101000-00006&atitle=Hypertension+in+four+African-origin+populations%3A+Current+%27Rule+of+Halves%27%2C+quality+of+blood+pres	Cruickshank 2001
	Yes	3639	Hypertension in Cuba: Evidence of a narrow black-white difference	Ord√∫√±ez-Garc√≠a, P O; Espinosa-Brito, A D; Cooper, R S; Kaufman, J S; Javier Nieto, F	The Caribbean nation of Cuba is comprised of over 10 million persons who trace their ancestry primarily to Africa and Spain. To date, little data on blood pressure (BP) or hypertension prevalence from Cuba have appeared in English language journals. Because the current government has pursued an active policy of reducing social differentiation on the basis of ethnic origin. Cuba provides an import…	1998	//	Journal of Human Hypertension	12	2	111-116	10.1038/sj.jhh.1000562 LK - http://findit.library.jhu.edu/resolve?sid=EMBASE&issn=09509240&id=doi:10.1038%2Fsj.jhh.1000562&atitle=Hypertension+in+Cuba%3A+Evidence+of+a+narrow+black-white+difference&stitle=J.+Hum.+Hypertens.&title=Journal+of+Human+Hyperte	Ord√∫√±ez-Garc√≠a 1998
	Yes	3659	A comparative study of hypertension prevalence, awareness, treatment and control rates in St Lucia, Jamaica and Barbados	Freeman, V; Fraser, H; Forrester, T; Wilks, R; Cruickshank, J; Rotimi, C; Cooper, R	Background. Cardiovascular diseases represent the most common cause of death in the English-speaking Caribbean, and hypertension represents the most important predisposing condition. However, direct between-country comparative studies in the Caribbean have not previously been undertaken. Objective. To obtain estimates of hypertension prevalence, awareness, treatment and control in three countries…	1996	//	Journal of Hypertension	14	4	495-501	10.1097/00004872-199604000-00013 LK - http://findit.library.jhu.edu/resolve?sid=EMBASE&issn=02636352&id=doi:10.1097%2F00004872-199604000-00013&atitle=A+comparative+study+of+hypertension+prevalence%2C+awareness%2C+treatment+and+control+rates+in+St+Lucia%2	Freeman 1996
	Yes	3678	Changes in prevalence, awareness, treatment and control of hypertension in Thai population, 2004-2009: Thai National Health Examination Survey III-IV.	Aekplakorn, Wichai; Sangthong, Rassamee; Kessomboon, Pattapong; Putwatana, Panwadee; Inthawong, Rungkarn; Taneepanichskul, Surasak; Sritara, Piyamitr; Sangwatanaroj, Somkiat; Chariyalertsak, Suwat	OBJECTIVE: To determine the changes in prevalence, awareness, treatment and control of hypertension and their metabolic risk factors in Thai population between 2004 and 2009. METHODS: The Thai National Health Examination Survey (NHES) in 2004 and 2009 data were used. Blood pressure and anthropometric measurements were performed. Prevalence, awareness, treatment and control of hypertension of Thai…	2012	09//	Journal of hypertension	30	9	1734-1742	10.1097/HJH.0b013e3283568158	Aekplakorn 2012
	Yes	3679	Prevalence, awareness, treatment, control and risk factors for hypertension in a rural population in South India.	Kaur, Prabhdeep; Rao, Sudha Ramachandra; Radhakrishnan, Ezhil; Rajasekar, Daniel; Gupte, Mohan D	OBJECTIVES: Hypertension is a major public health problem with prevalence ranging 22-30% in urban India. There are few data on hypertension epidemiology in rural India. We conducted a survey to estimate prevalence, awareness, treatment, control and risk factors for hypertension in a rural population in south India. METHODS: We did cross-sectional survey in 11 villages in Tamil Nadu. We collected …	2012	02//	International journal of public health	57	1	87-94	10.1007/s00038-011-0303-3	Kaur 2012
	Yes	3681	A review of population-based studies on hypertension in Ghana.	Addo, J; Agyemang, C; Smeeth, L; de-Graft Aikins, A; Edusei, A K; Ogedegbe, O	BACKGROUND: Hypertension is becoming a common health problem worldwide with increasing life expectancy and increasing prevalence of risk factors. Epidemiological data on hypertension in Ghana is necessary to guide policy and develop effective interventions. METHODS: A review of population-based studies on hypertension in Ghana was conducted by a search of the PUBMED database, supplemented by a ma…	2012	06//	Ghana medical journal	46	2 Suppl	2020-04-11		Addo 2012
	Yes	3683	Prevalence, awareness, treatment and control of hypertension in Vietnam-results from a national survey.	Son, P T; Quang, N N; Viet, N L; Khai, P G; Wall, S; Weinehall, L; Bonita, R; Byass, P	The objective of this study was to estimate mean blood pressure (BP), prevalence of hypertension (defined as BP ‚â•140/90‚Äâmm‚ÄâHg) and its awareness, treatment and control in the Vietnamese adult population. This cross-sectional survey took place in eight Vietnamese provinces and cities. Multi-stage stratified sampling was used to select 9832 participants from the general population aged 25 yea…	2012	04//	Journal of human hypertension	26	4	268-280	10.1038/jhh.2011.18	Son 2012
	Yes	3685	Incidence of hypertension and its risk factors in rural Kerala, India: a community-based cohort study.	Sathish, T; Kannan, S; Sarma, P S; Razum, O; Thankappan, K R	OBJECTIVES: To investigate the incidence of hypertension and its risk factors in Kerala, India where the epidemiological transition is more advanced than elsewhere in India. STUDY DESIGN: Prospective cohort study. METHODS: A sample of 297 individuals (aged 15-64 years) in rural Kerala, India, who were free of hypertension at study enrolment, were followed-up from 2003 to 2010. At enrolment, demog…	2012	01//	Public health	126	1	25-32	10.1016/j.puhe.2011.11.002	Sathish 2012
	Yes	3686	Joint prevalence and control of hypercholesterolemia and hypertension in Thailand: third national health examination survey.	Khonputsa, Panrasri; Veerman, J Lennert; Vos, Theo; Aekplakorn, Wichai; Bertram, Melanie; Abbott-Klafter, Jesse; Hogan, Margaret C; Lim, Stephen S	The prevalence, diagnosis, treatment, and control of hypercholesterolemia and/or hypertension were estimated for Thailand using data from a recent, nationally representative health examination survey. Multivariate logistic regression was used to assess factors associated with diagnosis, treatment, and control. In all, 14% of men and 17% of women had hypercholesterolemia, 23% and 21% had hypertens…	2012	01//	Asia-Pacific journal of public health	24	1	185-194	10.1177/1010539510377651	Khonputsa 2012
	Yes	3687	Epidemiology of hypertension in Serbia: results of a National Survey.	Vera, Grujiƒá; Nata≈°a, Dragniƒá; Svetlana, Kvrgiƒá; Sonja, Su≈°njeviƒá; Jasmina, Grujiƒá; Sonja, Travar	BACKGROUND: We evaluated the prevalence of high blood pressure and the level of awareness, treatment, and control of hypertension in a Serbian population. METHODS: A cross-sectional study of an adult population was carried out across Serbia in 2006. The study involved 14 204 adults aged 20 years or older. Interviews and measurements of blood pressure were performed at participants' homes. RESULTS…	2012	//	Journal of epidemiology	22	3	261-266	10.2188/jea.je20110077	Vera 2012
	Yes	3694	Prevalence, awareness, treatment, control, and risk factors associated with hypertension in urban adults from 33 communities of China: the CHPSNE study.	Meng, Xiu-Jun; Dong, Guang-Hui; Wang, Da; Liu, Miao-Miao; Lin, Qiao; Tian, Shen; Xu, Li-Xia; Hou, Hua; Ren, Yu-Feng; Lee, Yungling L	OBJECTIVE: To assess the prevalence, awareness, treatment, and control of hypertension and their associated factors in an urban Chinese population. METHODS: A cross-sectional study was conducted in three cities in northeast China from 2009 to 2010, using a multistage cluster sampling method to select a representative sample. A total of 25 196 adults, aged 18-74 years, were examined in 33 communit…	2011	07//	Journal of hypertension	29	7	1303-1310	10.1097/HJH.0b013e328347f79e	Meng 2011
	Yes	3700	Prevalence, associated factors and relationship between prehypertension and hypertension: a study of two ethnic African populations in Northern Nigeria.	Isezuo, S A; Sabir, A A; Ohwovorilole, A E; Fasanmade, O A	To determine the prevalence and relationship between prehypertension and hypertension, we studied 782 ethnic Hausa and Fulanis (men, 409; women, 373) aged 38.9¬±13.9 years recruited by multistage cluster sampling. Demographic, anthropometry, metabolic and JNC VII-based blood pressure categories were obtained and analysed using univariate and multivariate models. The prevalence rates of prehyperte…	2011	04//	Journal of human hypertension	25	4	224-230	10.1038/jhh.2010.56	Isezuo 2011
	Yes	3701	High blood pressure and obesity: disparities among four French Overseas Territories.	Inamo, Jocelyn; Daigre, Jean-Loup; Boissin, Jean-Louis; Kangambega, Pauline; Larifla, Laurent; Chevallier, Helene; Balkau, Beverley; Smadja, Didier; Atallah, Andre	BACKGROUND AND PURPOSE: The epidemiological characteristics of hypertension and obesity in French Overseas Territories (FOTs) have never been compared. METHODS: This cross-sectional survey included representative population-based samples of 602, 601, 620 and 605 men and women aged more than 15 years, respectively, from four FOTs of Guadeloupe, Martinique, French Guiana, and French Polynesia. Hype…	2011	08//	Journal of hypertension	29	8	1494-1501	10.1097/HJH.0b013e328348fd95	Inamo 2011
	Yes	3702	Gender differences in the prevalence of hypertension in a representative sample of Iranian population: the Isfahan Healthy Heart Program.	Shirani, Shahin; Gharipour, Mojgan; Khosravi, Alireza; Kelishadi, Roya; Habibi, Hamid Reza; Abdalvand, Ali; Sarrafzadegan, Nizal	BACKGROUND: Management and control of hypertension is an important potential health challenge that may result in considerable cardiovascular adverse events especially for women. In this population-based survey, we sought to determine the epidemiology of hypertension among women compared with men in a community sample of Iranians in the 2008s. METHODS: Data were originated from the Isfahan healthy…	2011	12//	Acta bio-medica : Atenei Parmensis	82	3	223-229		Shirani 2011
	Yes	3703	Prevalence, treatment, and control of metabolic risk factors by BMI status in Thai adults: National Health Examination Survey III.	Aekplakorn, Wichai	The objective of this study was to determine the prevalence, awareness, treatment, and control of hypertension, diabetes, and high total cholesterol (TC) by BMI categories. Data from the National Health Examination Survey III of Thai adults aged‚â•18 years were used. Age and sex-adjusted prevalence and awareness of the 3 risk factors increased with increases in BMI categories. Proportions of awar…	2011	05//	Asia-Pacific journal of public health	23	3	298-306	10.1177/1010539509340690	Aekplakorn 2011
	Yes	3725	Awareness, treatment and control of hypertension among the elderly living in their home in Tunisia	Hammami, S; Mehri, S; Hajem, S; Koubaa, N; Frih, M A; Kammoun, S; Hammami, M; Betbout, F	Background: Hypertension is a cardiovascular disorder rapidly emerging as a major public health problem in developing countries. However, the acknowledgement of the prevalence and the significant impact of hypertension in elderly are very important for health policy. The objective of the present investigation was to evaluate the prevalence, awareness and treatment of hypertension among the elderl…	2011	//	BMC Cardiovascular Disorders	11			10.1186/1471-2261-11-65 LK - http://findit.library.jhu.edu/resolve?sid=EMBASE&issn=14712261&id=doi:10.1186%2F1471-2261-11-65&atitle=Awareness%2C+treatment+and+control+of+hypertension+among+the+elderly+living+in+their+home+in+Tunisia&stitle=BMC+Cardiovasc	Hammami 2011
	Yes	3726	Assessment of hypertension control in a district of Mombasa, Kenya	Jenson, A; Omar, A L; Omar, M A; Rishad, A S; Khoshnood, K	As populations move to urban centres across East Africa, lifestyle habits that affect cardiovascular disease have changed, affecting non-communicable disease risk. In particular, the prevalence of hypertension, and associated awareness of this life-threatening condition, has not been studied in Mombasa, Kenya. This paper assesses the rates of prevalence, awareness, treatment and control of hypert…	2011	//	Global Public Health	6	3	293-306	10.1080/17441692.2010.510478 LK - http://findit.library.jhu.edu/resolve?sid=EMBASE&issn=17441692&id=doi:10.1080%2F17441692.2010.510478&atitle=Assessment+of+hypertension+control+in+a+district+of+Mombasa%2C+Kenya&stitle=Global+Public+Health&title=Global+Pu	Jenson 2011
	Yes	3745	Risk of progression to hypertension in a rural chinese women population with prehypertension and normal blood pressure	Sun, Z; Zheng, L; Detrano, R; Zhang, X; Xu, C; Li, J; Hu, D; Sun, Y	Background: To determine the incidence of hypertension and its risk factors among rural Chinese women with prehypertension and normotension. Methods: A population-based sample of 12,060 rural Chinese women aged ‚â•35 years and free from hypertension at baseline were followed from 2004-2006 to 2008. Incident hypertension was defined as systolic blood pressure (SBP) ‚â•140mm Hg, diastolic blood pre…	2010	//	American Journal of Hypertension	23	6	627-632	10.1038/ajh.2010.41 LK - http://findit.library.jhu.edu/resolve?sid=EMBASE&issn=08957061&id=doi:10.1038%2Fajh.2010.41&atitle=Risk+of+progression+to+hypertension+in+a+rural+chinese+women+population+with+prehypertension+and+normal+blood+pressure&stitle=Am.+	Sun 2010
	Yes	3749	Hypertension incidence in Turkey (HinT): A population-based study	Arici, M; Turgan, C; Altun, B; Sindel, S; Erbay, B; Derici, U; Karatan, O; Erdem, Y; Hasanoglu, E; Caglar, S	Objective: Hypertension incidence is an important determinant of hypertension prevalence and progression. Few studies have been published on hypertension incidence in developing countries despite the high prevalence observed. The aim of this study was to investigate the incidence of hypertension in Turkey. Methods: The study was designed as an epidemiological cohort study which included the popul…	2010	//	Journal of Hypertension	28	2	240-244	10.1097/HJH.0b013e328332c36b LK - http://findit.library.jhu.edu/resolve?sid=EMBASE&issn=02636352&id=doi:10.1097%2FHJH.0b013e328332c36b&atitle=Hypertension+incidence+in+Turkey+%28HinT%29%3A+A+population-based+study&stitle=J.+Hypertens.&title=Journal+of+Hy	Arici 2010
	Yes	3751	Incidence and predictors of hypertension among rural Chinese adults: Results from Liaoning Province	Zhaoqing, S; Yingxian, S	Objective To determine the incidence of hypertension and its risk factors among rural Chinese adults. Methods A population-based sample of 24 360 rural Chinese adults aged ‚â•35 years and free from hypertension at baseline were followed from 2004-2006 to 2008. Incident hypertension was defined as systolic pressure ‚â•140 mm Hg, diastolic pressure ‚â•90 mm Hg, or current use of antihypertensive me…	2010	//	Heart	96		A94-A94	10.1136/hrt.2010.208967.299 LK - http://findit.library.jhu.edu/resolve?sid=EMBASE&issn=13556037&id=doi:10.1136%2Fhrt.2010.208967.299&atitle=Incidence+and+predictors+of+hypertension+among+rural+Chinese+adults%3A+Results+from+Liaoning+Province&stitle=Heart	Zhaoqing 2010
	Yes	3753	Epidemic of hypertension in Ghana: a systematic review.	Bosu, W K	Hypertension is a major risk factor for many cardiovascular diseases in developing countries. A comprehensive review of the prevalence of hypertension provides crucial information for the evaluation and implementation of appropriate programmes. The PubMed and Google Scholar databases were searched for published articles on the population-based prevalence of adult hypertension in Ghana between 197…	2010	//	BMC public health	10		418-418		Bosu 2010
	Yes	3754	Urbanization, ethnicity and cardiovascular risk in a population in transition in Nakuru, Kenya: a population-based survey.	Mathenge, W; Foster, A; Kuper, H	Cardiovascular disease (CVD) is the leading cause of death among older people in Africa. This study aimed to investigate the relationship of urbanization and ethnicity with CVD risk markers in Kenya. A cross-sectional population-based survey was carried out in Nakuru Kenya in 2007-2008. 100 clusters of 50 people aged ‚â• 50 years were selected by probability proportionate to size sampling. Househ…	2010	//	BMC public health	10		569-569		Mathenge 2010		smaller than first subunit (which is province)
	Yes	3756	The impact of a 6-year comprehensive community trial on the awareness, treatment and control rates of hypertension in Iran: Experiences from the Isfahan healthy heart program	Khosravi, A; Mehr, G K; Kelishadi, R; Shirani, S; Gharipour, M; Tavassoli, A; Noori, F; Sarrafzadegan, N	Objectives: We aimed to evaluate the changes over time in the prevalence, awareness, treatment, and control rate of hypertension in intervention and reference areas of a comprehensive community trial with reference area.Methods: Data from independent sample surveys before and after implementation of the program (2001 vs.2007) were used to compare differences in the intervention and references are…	2010	//	BMC Cardiovascular Disorders	10			10.1186/1471-2261-10-61 LK - http://findit.library.jhu.edu/resolve?sid=EMBASE&issn=14712261&id=doi:10.1186%2F1471-2261-10-61&atitle=The+impact+of+a+6-year+comprehensive+community+trial+on+the+awareness%2C+treatment+and+control+rates+of+hypertension+in+Ir	Khosravi 2010
	Yes	3758	Ten-year change in blood pressure levels and prevalence of hypertension in urban and rural Cameroon	Fezeu, L; Kengne, A P; Balkau, B; Awah, P K; Mbanya, J C	Background Hypertension is becoming increasingly important in sub-Saharan Africa. However, evidences in support of this trend with time are still not available. The aim of this study was to evaluate the 10-year change in blood pressure levels and prevalence of hypertension in rural and urban Cameroon. Methods Two cross-sectional population-based surveys in Yaounde (urban area) and Evodoula (rural…	2010	//	Journal of Epidemiology and Community Health	64	4	360-365	10.1136/jech.2008.086355 LK - http://findit.library.jhu.edu/resolve?sid=EMBASE&issn=0143005X&id=doi:10.1136%2Fjech.2008.086355&atitle=Ten-year+change+in+blood+pressure+levels+and+prevalence+of+hypertension+in+urban+and+rural+Cameroon&stitle=J.+Epidemiol.	Fezeu 2010
	Yes	3759	Hypertension in seven Latin American cities: The Cardiovascular Risk Factor Multiple Evaluation in Latin America (CARMELA) study	Hern√°ndez-Hern√°ndez, R; Silva, H; Velasco, M; Pellegrini, F; MacChia, A; Escobedo, J; Vinueza, R; Schargrodsky, H; Champagne, B; Pramparo, P; Wilson, E	BACKGROUND: Little information is available regarding hypertension, treatment, and control in urban population of Latin America. OBJECTIVE: We aimed to compare blood pressure (BP) distribution, hypertension prevalence, treatment, and control in seven Latin American cities following standard methodology. METHODS: The Cardiovascular Risk Factor Multiple Evaluation in Latin America (CARMELA) study w…	2010	//	Journal of Hypertension	28	1	24-34	10.1097/HJH.0b013e328332c353 LK - http://findit.library.jhu.edu/resolve?sid=EMBASE&issn=02636352&id=doi:10.1097%2FHJH.0b013e328332c353&atitle=Hypertension+in+seven+Latin+American+cities%3A+The+Cardiovascular+Risk+Factor+Multiple+Evaluation+in+Latin+Ameri	Hern√°ndez-Hern√°ndez 2010
	Yes	3760	Hypertension on world's roof: Prevalence awareness, and control from 1995 to 2007	Shah, S; Hussain, A; Nishtar, S; Reeder, B; Paradis, G	Introduction: Trends data on prevalence of hypertension is lacking in Pakistan. This study was conducted to assess the trends in prevalence and control of hypertension in a high mountain population of Pakistan during 1995-2007. Methods: Two independent cross-sectional population surveys were conducted in 1995 and 2007 with stratified random samples of men and women aged 18-64 years from 16 villag…	2010	//	Circulation	122	2	e280-e281	10.1161/CIRCULATIONAHA.110.192774 LK - http://findit.library.jhu.edu/resolve?sid=EMBASE&issn=00097322&id=doi:10.1161%2FCIRCULATIONAHA.110.192774&atitle=Hypertension+on+world%27s+roof%3A+Prevalence+awareness%2C+and+control+from+1995+to+2007&stitle=Circula	Shah 2010
	Yes	3762	Predictors of hypertension awareness, treatment, and control in Rural and Urban areas of 17 countries (Pure study)	Chow, C; Yusuf, S	Introduction: Hypertension is a well recognized major determinant of cardiovascular disease (CVD) internationally yet despite this in some groups, hypertension awareness, treatment and control is poor. We examined the determinants of awareness, treatment and control of hypertension in population cohorts from urban and rural areas recruited to the Prospective Urban and Rural Epidemiological Study …	2010	//	Circulation	122	2	e78-e79	10.1161/CIRCULATIONAHA.110.192773 LK - http://findit.library.jhu.edu/resolve?sid=EMBASE&issn=00097322&id=doi:10.1161%2FCIRCULATIONAHA.110.192773&atitle=Predictors+of+hypertension+awareness%2C+treatment%2C+and+control+in+Rural+and+Urban+areas+of+17+countr	Chow 2010
	Yes	3763	Cardiovascular risk awareness, treatment, and control in urban Latin America	Silva, H; Hernandez-Hernandez, R; Vinueza, R; Velasco, M; Boissonnet, C P; Escobedo, J; Silva, H E; Pramparo, P; Wilson, E	Effective prevention and treatment of cardiovascular diseases require regular screening for risk factors, high awareness of the condition, effective treatment of the identified risk factors, and adherence to the prescribed treatment. The Cardiovascular Risk Factor Multiple Evaluation in Latin America study was a cross-sectional, population-based, observational study of major cardiovascular risk f…	2010	//	American Journal of Therapeutics	17	2	159-166	10.1097/MJT.0b013e3181a84ec5 LK - http://findit.library.jhu.edu/resolve?sid=EMBASE&issn=10752765&id=doi:10.1097%2FMJT.0b013e3181a84ec5&atitle=Cardiovascular+risk+awareness%2C+treatment%2C+and+control+in+urban+Latin+America&stitle=Am.+J.+Ther.&title=Ameri	Silva 2010
	Yes	3764	Prevalence, awareness, treatment, and control of hypertension in Grenada, West Indies	Vedanthan, R; Iyengar, R; Woodward, M; Bansilal, S; Lewis, M; Hunn, M; Farkouh, M; Fuster, V	Introduction: Cardiovascular disease (CVD) is the leading cause of death worldwide, and hypertension (HTN) is one of the major risk factors for CVD. The global burden of HTN is substantial, especially in low- and middle-income countries (LMICs). However, more systematic data are required. The Grenada Heart Project (GHP) is a nationally representative cross-sectional study of CVD risk factors in t…	2010	//	Circulation	122	2	e88-e89	10.1161/CIRCULATIONAHA.110.192773 LK - http://findit.library.jhu.edu/resolve?sid=EMBASE&issn=00097322&id=doi:10.1161%2FCIRCULATIONAHA.110.192773&atitle=Prevalence%2C+awareness%2C+treatment%2C+and+control+of+hypertension+in+Grenada%2C+West+Indies&stitle=C	Vedanthan 2010
	Yes	3769	Access of hypertension and/or diabetes patients to healthcare services in Baixada Santista.	Bersusa, Ana Aparecida Sanches; Pascalicchio, Aurea Eleut√©rio; Pessoto, Umberto Catarino; Escuder, Maria Mercedes Loureiro	Arterial Hypertension (AH) and Diabetes Mellitus (DM) are considered a worldwide epidemics whose control poses a challenge to health care services. Within the National Health System, the Family Health Program currently has the dual role of being a system gateway and reference structure. Bearing in mind this scenario, this study assessed the access of AH and DM patients to health care and therapeu…	2010	09//	Revista brasileira de epidemiologia = Brazilian journal of epidemiology	13	3	513-522	10.1590/s1415-790x2010000300014	Bersusa 2010
	Yes	3805	[Secondary prophylaxis of arterial hypertension among an unorganized rural population and the means for increasing its effectiveness].	Salakhitdinov, A S; Tursunov, S Iu	The program of arterial hypertension control has been implemented for 3 years among the nonorganized community in two rural districts of Andizhan Province of the Uzbek SSR. Of these, one was a district of intervention and the other one a reference district. It may be concluded as a result that awareness of the patients that they are afflicted with arterial hypertension rose from 40.4 to 83%, the …	1989	//	Terapevticheskii arkhiv	61	12	24-27		Salakhitdinov 1989		Effective coverage mentioned
